# Supplementary material for: A FISH-Based Three-Tier Classification of Chromosome 3 Alterations in Clear Cell Renal Cell Carcinoma: Diagnostic and Prognostic Implications Utility
Source: Cancers (Basel). 2026 May 1;18(9):1460. doi: 10.3390/cancers18091460 (PMC13162730; doi:10.3390/cancers18091460)
Supplement: Supplementary file 1 [file cancers-18-01460-s001.zip]

Archive with 1 entries (1 files):
- cancers-4258398-supplementary.xlsx
