# Supplementary material for: A FISH-Based Three-Tier Classification of Chromosome 3 Alterations in Clear Cell Renal Cell Carcinoma: Diagnostic and Prognostic Implications Utility
Source: Cancers (Basel). 2026 May 1;18(9):1460. doi: 10.3390/cancers18091460 (PMC13162730; doi:10.3390/cancers18091460)
Supplement: Supplementary file 1 [file cancers-18-01460-s001.zip › cancers-4258398-supplementary.xlsx]

## Sheet: Supplementary Table S1
Supplementary Table S1: Clinicopathological and FISH characteristics of the entire 1748 RCC cohort
pathnum	gender	age	3p deletion	3p deletion value	chr.3 monosomy	chr.3 monosomy value	chr.3 aneuploidy	R/3p signal	G/cep 3 signal	diagnosis	WHO/ISUP
H201901030	M	47	-	0.5	-		-			CCRCC	4
H201800161	M	48	-	0.5	+	56.67	-			CCRCC	2
2022-018100	M	38	-	1	-		-			CCRCC	2
2022-067447	M	56	-	2	+	91	-			CCRCC	2
2022-067481	F	58	-	2	+	83	-			CCRCC	3
2022-092110	M	66	-	2	-		-			CCRCC	2
2017-70402	M	63	-	2	-		-			CCRCC	2
2019-87461	M	49	-	2	-		-			CCRCC	2
2024-071449	F	66	-	2	+	73	-			CCRCC	2
2024-048969	M	41	-	2	+	80	-			CCRCC	1
2024-029154	F	68	-	2	+	70	-			CCRCC	2
2023-121870	F	80	-	2	+	34	+			CCRCC	3
2024-074512	M	39	-	2	+	10	-			CCRCC	2
2024-069513	M	67	-	2	+	85	-			CCRCC	2
H202200056	M	53	-	2	-		+	5.62	3.7	PRCC	3
2020-89018	M	49	-	2.22	+	75.56	-			CCRCC	2
2020-89018	M	49	-	2.22	+	75.56	-			CCRCC	2
2020-89725	M	61	-	2.22	+	58.89	-			CCRCC	2
2020-50016	M	57	-	3	+	81	-			CCRCC	2
2020-76233	M	71	-	3	+	60	-			CCRCC	2
2020-50016	M	57	-	3	+	81	-			CCRCC	2
2020-76233	M	71	-	3	+	60	-			CCRCC	2
2020-00255	M	57	-	3	-		-			CCRCC	2
2024-052121	F	67	-	3	+	78	-			CCRCC	2
2024-001427	M	61	-	3	+	77	-			CCRCC	2
2023-118182	F	68	-	3	+	89	-			CCRCC	3
2024-074531	F	64	-	3	+	6	-			CCRCC	2
2024-002978	M	61	-	3	+	75	-			CCRCC	2
2024-031866	F	49	-	3	+	60	-			CCRCC	3
2023-091155	M	50	-	3	+	64	-			CCRCC	2
2023-124444	M	37	-	3	+	82	-			CCRCC	2
2024-054190	M	70	-	3	+	90	-			CCRCC	2
2024-077588	F	45	-	3	+	52	-			CCRCC	2
2024-069141	M	57	-	3	-		+	2.4	2.1	CCRCC	2
2024-038695	M	45	-	3	+	88	-			CCRCC	2
2024-006943	F	55	-	3	+	70	-			CCRCC	3
2023-121447	M	54	-	3	+	80	-			CCRCC	2
2023-106765	M	42	-	3	+	70	-			CCRCC	2
2022-070762	F	55	-	3	-		+	2.37	2.4	PRCC	3
2024-043726	F	63	-	3	-		-			PRCC	2
2024-046273	F	70	-	3	-		-			PRCC	4
2024-049421	M	56	-	3	-		-			PRCC	2
2020-54703	M	74	-	3.33	+	80	-			CCRCC	3
2020-92601	M	50	-	3.33	-		-			ChRCC
H201701311	M	46	-	3.89	-		-			CCRCC	2
2020-97849	M	58	-	4	-		+	2.8	2	CCRCC	2
2021-19719	M	58	-	4	+	61	-			CCRCC	1
2021-77436	M	69	-	4	-		-			CCRCC	2
2021-81971	M	66	-	4	+	40	-			CCRCC	3
2024-002976	M	55	-	4	+	54	-			CCRCC	2
2024-047290	F	63	-	4	+	78	-			CCRCC	2
2023-119647	F	47	-	4	-		-			CCRCC	1
2024-054179	M	72	-	4	+	79	-			CCRCC	2
2024-058778	F	62	-	4	+	65	-			CCRCC	4
2023-119279	M	53	-	4	+	60	-			CCRCC
2024-026152	M	62	-	4	+	72	-			CCRCC	2
2023-113717	M	38	-	4	+	75	-			CCRCC	2
2024-054225	M	60	-	4	+	69	-			CCRCC	3
2023-112338	M	67	-	4	+	45	-			CCRCC	3
2024-052100	M	53	-	4	+	65	-			CCRCC	3
2024-030232	F	75	-	4	+	90	-			CCRCC	2
2024-059794	F	58	-	4	+	70	-			CCRCC	2
2023-124871	M	58	-	4	+	72	-			CCRCC	2
2023-119629	M	77	-	4	+	75	-			CCRCC	2
2024-004236	F	65	-	4	-		-			CCRCC	2
2023-113166	M	68	-	4	-		-			CCRCC
2024-055680	M	76	-	4	+	70	-			CCRCC	2
2024-012020	F	68	-	4	+	84	-			CCRCC	2
2024-071439	M	44	-	4	+	18	-			CCRCC	3
2024-032859	M	51	-	4	+	69	-			CCRCC	1
2024-077580	F	69	-	4	-		+	3.2	2.3	CCRCC	2
2024-038186	M	76	-	4	+	81	-			CCRCC	2
2023-112352	M	49	-	4	+	61	-			CCRCC	2
2024-055172	M	60	-	4	+	82	-			CCRCC	2
2024-053199	M	69	-	4	+	84	-			CCRCC	2
2024-055148	M	57	-	4	+	71	-			CCRCC	2
2024-055655	F	79	-	4	+	38	-			CCRCC	2
H202100244	F	49	-	4	-		-			PRCC	1
2023-060297	M	67	-	4	-		-			PRCC
2023-105321	M	50	-	4	-		-			PRCC	3
2023-109974	M	45	-	4	-		-			PRCC	4
2022-046275	F	61	-	4	-		-			ChRCC
2022-079987	M	42	-	4	-		-			ChRCC
2020-83925	M	57	-	4.44	+	67.78	-			CCRCC	2
2020-85241	M	39	-	4.44	+	57.78	-			CCRCC	2
2020-85692	M	62	-	4.44	+	70	-			CCRCC	2
2020-68621	M	62	-	4.44	-		-			CCRCC	2
2020-85241	M	39	-	4.44	+	57.78	-			CCRCC	2
2020-83925	M	57	-	4.44	+	67.78	-			CCRCC	2
2020-11870	M	47	-	4.44	-		-			ChRCC
H201801895	M	51	-	4.5	-		-			CCRCC	4
H201801895	M	51	-	4.5	-		-			CCRCC	4
2017-51485	M	42	-	4.58	-		-			CCRCC	3
2018-11464	F	41	-	4.69	-		-			CCRCC	2
2021-03083	M	55	-	5	-		-			CCRCC	3
2022-001876	F	57	-	5	-		-			CCRCC	3
2022-006972	M	87	-	5	-		-			CCRCC	3
2022-054764	M	53	-	5	-		-			CCRCC	2
2022-066566	M	44	-	5	+	70	-			CCRCC	2
2022-069819	M	63	-	5	+	41	-			CCRCC	2
2022-077645	M	81	-	5	+	68	-			CCRCC	3
2023-002177	M	53	-	5	+	43	-			CCRCC	2
2023-111443	M	59	-	5	+	56	-			CCRCC	2
2023-087743	M	38	-	5	+	60	-			CCRCC	2
2023-034989	M	63	-	5	+	53	-			CCRCC	2
2024-040305	M	49	-	5	+	19	-			CCRCC	3
2024-021936	M	60	-	5	+	80	-			CCRCC	2
2024-006347	M	63	-	5	+	90	-			CCRCC	2
2024-033337	M	56	-	5	+	50	-			CCRCC	2
2024-060934	F	57	-	5	+	18	-			CCRCC	2
2023-029465	M	56	-	5	-		-			CCRCC	2
2024-067468	M	74	-	5	+	65	-			CCRCC	3
2023-027564	M	51	-	5	+	50	-			CCRCC	2
2024-065063	F	37	-	5	+	40	-			CCRCC	2
2024-056159	M	76	-	5	+	17	-			CCRCC	2
2023-115018	M	57	-	5	+	80	-			CCRCC
2024-064035	M	65	-	5	+	80	-			CCRCC	3
2024-056679	M	60	-	5	+	77	-			CCRCC	1
2024-058767	M	66	-	5	+	18	-			CCRCC	2
2024-033377	M	72	-	5	+	60	-			CCRCC	3
2024-049982	M	64	-	5	-		+	2.1	2.3	CCRCC	2
2024-054243	M	76	-	5	+	86	-			CCRCC	2
2024-041558	M	61	-	5	+	89	-			CCRCC	2
2024-050965	M	60	-	5	-		-			CCRCC	2
2023-121428	M	42	-	5	+	18	-			CCRCC	2
2024-032394	M	60	-	5	+	33	-			CCRCC	3
2024-037312	M	89	-	5	-		-			CCRCC	4
2023-118211	M	71	-	5	+	59	-			CCRCC	2
2024-048912	M	74	-	5	+	60	-			CCRCC	3
2023-040540	M	51	-	5	+	65	-			CCRCC	2
2024-053226	M	62	-	5	+	54	-			CCRCC	3
2024-031080	M	48	-	5	+	59	-			CCRCC	2
2024-019398	M	32	-	5	-		-			CCRCC	1
2023-089997	M	72	-	5	+	28	-			CCRCC	2
2024-065518	F	39	-	5	+	60	-			CCRCC	2
2024-048914	M	81	-	5	+	42	-			CCRCC	2
2023-118173	M	61	-	5	+	80	-			CCRCC	2
2024-046838	M	49	-	5	+	70	-			CCRCC	2
2024-005971	M	82	-	5	+	81	-			CCRCC	1
2023-121437	M	27	-	5	+	19	-			CCRCC	2
2024-061872	M	48	-	5	+	70	-			CCRCC	2
2024-004248	F	56	-	5	+	18	-			CCRCC	2
2024-001403	M	34	-	5	-		-			CCRCC	2
2024-044145	M	64	-	5	-		-			CCRCC	2
2024-064563	M	64	-	5	-		-			CCRCC	4
2022-003244	M	63	-	5	-		-			PRCC	3
2024-037166	M	42	-	5	-		-			PRCC
2019-94124	M	50	-	5	-		-			ChRCC
2022-068854	F	51	-	5	-		-			ChRCC
2023-061701	M	65	-	5	-		-			ChRCC
2018-10201	F	69	-	5.5	-		-			CCRCC	2
2020-29433	M	51	-	5.56	+	55.56	-			CCRCC	2
2020-45314	M	50	-	5.56	-		-			CCRCC	2
2020-38200	M	37	-	5.56	+	75.56	-			CCRCC	1
2020-45314	M	50	-	5.56	-		-			CCRCC	2
2019-85687	M	62	-	5.56	-		-			CCRCC	1
2020-29433	M	51	-	5.56	+	55.56	-			CCRCC	2
2020-29862	M	72	-	5.56	-		-			ChRCC
2020-66484	M	58	-	6	-		-			CCRCC	2
2021-108619	F	69	-	6	+	50	-			CCRCC	2
2021-62226	F	70	-	6	+	61	-			CCRCC	2
2022-006196	M	58	-	6	-		-			CCRCC	1
2022-068337	M	67	-	6	-		-			CCRCC	3
2022-081870	M	53	-	6	+	50	-			CCRCC	2
2022-085309	M	83	-	6	-		-			CCRCC	2
2022-090193	M	64	-	6	+	67	-			CCRCC	2
2022-094800	M	74	-	6	+	85	-			CCRCC	2
2023-001519	F	58	-	6	-		-			CCRCC	2
2020-54231	M	68	-	6	-		-			CCRCC	4
2020-75748	M	61	-	6	+	50	-			CCRCC	2
2019-46006	M	77	-	6	+	76	-			CCRCC	2
2020-66484	M	58	-	6	-		-			CCRCC	2
2024-021584	M	57	-	6	+	82	-			CCRCC	2
2024-044684	M	74	-	6	+	37	-			CCRCC	2
2023-112309	F	60	-	6	+	62	-			CCRCC	2
2024-059740	M	67	-	6	+	24	-			CCRCC	1
2024-062918	M	71	-	6	+	62	-			CCRCC	2
2023-106762	M	55	-	6	+	68	-			CCRCC	3
2024-039820	M	60	-	6	+	22	-			CCRCC	3
2024-058047	M	39	-	6	+	83	-			CCRCC	2
2023-117748	F	58	-	6	+	60	-			CCRCC	3
2024-022455	M	54	-	6	+	84	-			CCRCC	2
2024-006815	M	57	-	6	+	79	-			CCRCC	2
2024-017636	M	50	-	6	+	57	-			CCRCC	2
2023-068168	M	70	-	6	+	18	-			CCRCC	3
2023-103006	M	60	-	6	+	92	-			CCRCC	2
2024-074530	M	48	-	6	-		-			CCRCC	2
2024-062955	M	61	-	6	+	70	-			CCRCC	2
2024-044699	M	55	-	6	+	36	-			CCRCC	1
2024-044626	M	24	-	6	-		-			CCRCC	2
2024-076057	F	54	-	6	+	80	-			CCRCC	2
2024-015643	F	56	-	6	+	60	-			CCRCC	3
2024-019003	M	68	-	6	-		-			CCRCC	2
2022-065342	F	68	-	6	-		-			ChRCC
2022-076745	M	58	-	6	-		-			ChRCC
2021-09085	M	73	-	7	+	33	-			CCRCC	2
2021-37805	M	69	-	7	-		-			CCRCC	2
2022-003616	M	51	-	7	+	59	-			CCRCC	4
2022-023886	M	66	-	7	+	62	-			CCRCC	2
2022-067441	M	53	-	7	+	26	-			CCRCC	2
2022-071364	M	67	-	7	-		-			CCRCC	2
2020-94983	M	64	-	7	-		-			CCRCC	2
2023-067716	F	58	-	7	+	28	-			CCRCC	2
2024-038696	M	72	-	7	+	71	-			CCRCC	2
2023-016067	M	58	-	7	+	52	-			CCRCC	3
2024-063047	M	70	-	7	+	70	-			CCRCC	3
2023-068259	M	65	-	7	+	24	-			CCRCC	2
2024-023376	M	65	-	7	-		-			CCRCC	2
2024-061975	M	71	-	7	+	30	-			CCRCC	4
2024-033714	M	60	-	7	+	57	-			CCRCC	2
2024-022852	M	70	-	7	-		-			CCRCC	2
2023-116393	M	42	-	7	+	87	-			CCRCC	2
2024-067449	M	35	-	7	-		-			CCRCC	2
2024-022448	M	64	-	7	+	79	-			CCRCC	2
2023-039123	M	72	-	7	-		-			PRCC	2
2023-049871	M	51	-	7	-		-			PRCC	2
2021-71410	M	54	-	7	-		-			ChRCC
2020-10997	M	56	-	7.78	-		-			CCRCC	2
2020-49258	M	37	-	7.78	-		-			CCRCC	2
2020-51138	M	54	-	7.78	-		-			CCRCC	2
2020-67252	M	37	-	7.78	+	26.67	-			CCRCC	2
2020-88163	M	48	-	7.78	-		-			CCRCC	2
2020-49258	M	37	-	7.78	-		-			CCRCC	2
2020-51138	M	54	-	7.78	-		-			CCRCC	2
2020-88163	M	48	-	7.78	-		-			CCRCC	2
2020-10964	M	46	-	7.78	+	66.67	-			CCRCC	1
2020-29884	M	46	-	7.78	+	51.11	-			CCRCC	2
2020-07348	M	57	-	7.78	+	55.33	-			CCRCC	1
2020-44021	M	62	-	7.78	+	61.11	-			CCRCC	2
2020-67252	M	37	-	7.78	+	26.67	-			CCRCC	2
2020-50050	M	64	-	7.78	+	34.44	-			CCRCC	2
2020-10997	M	56	-	7.78	-		-			CCRCC	2
2019-31639	F	70	-	7.78	-		-			ChRCC
2019-50463	F	72	-	7.78	-		-			ChRCC
2019-94162	M	74	-	7.78	-		-			ChRCC
2020-44499	M	61	-	7.78	-		-			ChRCC
2020-76236	M	30	-	8	+	53	-			CCRCC	2
2021-03445	M	53	-	8	+	54	-			CCRCC	2
2021-103075	F	42	-	8	-		-			CCRCC	2
2021-62831	M	70	-	8	-		-			CCRCC	3
2022-032960	M	53	-	8	-		-			CCRCC	2
2022-046232	F	34	-	8	-		-			CCRCC	2
2022-048988	M	63	-	8	-		-			CCRCC	2
2022-056557	M	69	-	8	-		-			CCRCC	2
2022-063830	M	52	-	8	+	38	-			CCRCC	2
2020-76236	M	30	-	8	+	53	-			CCRCC	2
2020-66498	M	38	-	8	+	63	-			CCRCC	2
2024-075554	M	71	-	8	+	87	-			CCRCC	3
2023-113716	M	58	-	8	+	39	-			CCRCC	2
2024-054221	M	52	-	8	+	81	-			CCRCC	3
2024-064021	M	60	-	8	-		-			CCRCC	1
2023-105306	M	56	-	8	+	78	-			CCRCC	4
2024-062356	M	60	-	8	-		-			CCRCC	2
2024-010756	M	79	-	8	+	73	-			CCRCC	2
2023-074123	M	67	-	8	-		-			CCRCC	3
2024-072459	F	69	-	8	-		+	3.2	2.5	CCRCC	2
2023-113286	M	60	-	8	+	35	-			CCRCC	2
2023-111516	F	74	-	8	+	75	-			CCRCC	2
2024-071028	M	69	-	8	+	71	-			CCRCC	2
2024-039863	M	82	-	8	+	30	-			CCRCC	3
2023-123186	F	65	-	8	+	68	-			CCRCC	2
2024-072494	M	70	-	8	+	83	-			CCRCC	3
2024-073523	F	59	-	8	+	90	-			CCRCC	1
2024-042065	M	59	-	8	+	65	-			CCRCC	3
2023-035912	F	56	-	8	+	47	-			CCRCC	3
2023-018282	M	78	-	8	-		-			CCRCC	3
2023-109494	M	56	-	8	+	67	-			CCRCC	3
2024-020829	M	60	-	8	-		-			CCRCC	2
2023-016062	M	40	-	8	+	61	-			CCRCC	2
2024-040306	M	44	-	8	+	65	-			CCRCC	2
2023-039128	M	54	-	8	-		-			CCRCC	2
2024-039262	M	54	-	8	-		-			CCRCC	3
2023-042881	F	44	-	8	-		-			CCRCC	2
2023-101130	M	72	-	8	-		-			PRCC	1
2023-052748	M	65	-	8	+	50	-			ChRCC
2023-108127	M	56	-	8	-		-			ChRCC
2018-82391	M	43	-	8.61	-		-			ChRCC
2020-23315	M	67	-	8.89	+	71.11	-			CCRCC	2
2020-02473	F	57	-	8.89	-		-			CCRCC	1
2019-94865	M	58	-	8.89	+	62.22	-			CCRCC	1
2020-66525	M	67	-	8.89	+	60	-			CCRCC	2
2019-16773	M	50	-	8.89	-		-			PRCC	2
2019-48798	M	66	-	8.89	-		-			ChRCC
2021-20264	M	61	-	9	+	62	-			CCRCC	2
2021-29779	M	57	-	9	+	60	-			CCRCC	3
2021-39546	M	68	-	9	+	40	-			CCRCC	3
2021-85814	M	57	-	9	+	53	-			CCRCC	3
2021-92322	M	79	-	9	-		-			CCRCC	2
2022-042871	M	75	-	9	+	69	-			CCRCC	2
2022-074252	M	60	-	9	-		-			CCRCC	2
2023-089556	M	43	-	9	+	31	-			CCRCC	3
2023-090445	M	26	-	9	+	60	-			CCRCC	2
2024-036710	M	72	-	9	-		-			CCRCC	4
2023-061652	M	72	-	9	+	42	-			CCRCC	3
2023-121472	M	44	-	9	+	40	-			CCRCC	2
2023-010110	F	69	-	9	+	34	-			CCRCC	2
2023-074954	M	73	-	9	+	54	-			CCRCC	2
2023-065183	M	57	-	9	+	55	-			CCRCC	2
2023-094218	M	60	-	9	+	38	-			CCRCC	1
2023-108180	M	62	-	9	+	48	-			CCRCC	2
2023-025165	M	55	-	9	-		-			CCRCC	2
2024-036326	M	70	-	9	-		-			PRCC	2
2024-036729	M	67	-	9	-		-			PRCC	4
2020-42055	M	30	-	10	-		-			CCRCC	2
2020-57738	M	73	-	10	+	42.22	-			CCRCC	2
2020-70516	M	59	-	10	+	50	-			CCRCC	1
2020-84104	M	61	-	10	-		-			CCRCC	4
2021-110778	M	56	-	10	+	40	-			CCRCC	2
2021-20663	M	73	-	10	-		-			CCRCC	2
2021-27575	M	70	-	10	-		-			CCRCC	2
2021-39524	M	87	-	10	+	62	-			CCRCC	2
2021-52245	M	25	-	10	+	64	-			CCRCC	2
2021-78547	M	62	-	10	+	24	-			CCRCC	3
2021-78906	M	77	-	10	+	54	-			CCRCC	2
2021-79666	M	44	-	10	-		-			CCRCC	2
2021-87026	F	39	-	10	+	25	-			CCRCC	1
2021-95299	M	53	-	10	-		-			CCRCC	3
2022-015096	F	73	-	10	-		-			CCRCC	3
2022-029759	F	59	-	10	-		-			CCRCC	3
2022-053526	M	59	-	10	-		-			CCRCC	2
2022-055744	M	46	-	10	-		-			CCRCC	2
2022-061850	F	71	-	10	+	38	-			CCRCC	3
2022-074732	F	53	-	10	-		-			CCRCC	2
2020-83115	M	62	-	10	+	62.22	-			CCRCC	2
2020-42055	M	30	-	10	-		-			CCRCC	2
2020-57738	M	73	-	10	+	42.22	-			CCRCC	2
2019-85011	M	45	-	10	-		-			CCRCC	2
2020-95743	M	56	-	10	-		-			CCRCC	2
2020-70516	M	59	-	10	+	50	-			CCRCC	1
2020-84104	M	61	-	10	-		-			CCRCC	4
2019-59114	M	59	-	10	+	60	-			CCRCC	2
2020-60415	M	71	-	10	-		-			CCRCC	2
2019-56362	M	59	-	10	+	67.78	-			CCRCC	3
2024-047918	M	71	-	10	+	54	-			CCRCC	3
2024-014493	F	82	-	10	-		-			CCRCC	3
2024-061396	F	72	-	10	+	70	-			CCRCC	2
2023-107668	M	43	-	10	+	45	-			CCRCC	4
2023-055372	M	64	-	10	-		-			CCRCC	3
2023-078463	M	64	-	10	+	43	-			CCRCC	2
2024-057187	M	68	-	10	+	15	-			CCRCC	3
2023-089548	M	67	-	10	+	30	-			CCRCC	2
2024-015647	M	46	-	10	+	62	-			CCRCC	2
2024-068477	F	63	-	10	+	89	-			CCRCC	2
2023-040524	M	46	-	10	+	59	-			CCRCC	2
2023-069895	M	35	-	10	+	35	-			CCRCC	3
2024-022857	M	59	-	10	+	22	-			CCRCC	2
2024-001025	M	68	-	10	-		-			CCRCC	1
2023-029962	F	64	-	10	-		-			CCRCC	3
2024-055663	M	76	-	10	+	40	-			CCRCC	2
2023-068158	M	72	-	10	+	34	-			CCRCC	3
2023-114165	M	40	-	10	+	50	-			CCRCC	4
2023-073237	M	37	-	10	+	53	-			CCRCC	2
2023-020952	M	49	-	10	+	61	-			CCRCC	2
2024-027230	M	52	-	10	+	47	-			CCRCC	2
2024-052044	M	60	-	10	+	58	-			CCRCC	1
2023-074979	M	78	-	10	+	43	-			CCRCC	3
2024-024267	M	54	-	10	+	75	-			CCRCC	2
2023-072875	M	36	-	10	+	80	-			CCRCC	2
2024-075606	M	68	-	10	+	61	-			CCRCC	3
H201700842	M	35	-	10	-		-			PRCC	3
2019-59845	F	64	-	10	+	66.67	-			PRCC	3
H201802198	F	51	-	10	-		-			PRCC	2
2023-049341	F	51	-	10	-		-			PRCC	2
2023-105796	M	61	-	10	-		-			PRCC
2024-033328	M	61	-	10	-		-			PRCC	3
2019-16560	M	57	-	10	-		-			ChRCC
2020-44043	F	49	-	10	-		-			ChRCC
2024-008016	F	46	-	10	+	50	-			ChRCC
2021-100472	M	44	-	11	+	68	-			CCRCC	2
2021-37360	F	47	-	11	-		-			CCRCC	2
2021-96128	M	51	-	11	-		-			CCRCC	1
2022-021461	M	53	-	11	-		-			CCRCC	2
2022-060866	M	80	-	11	-		-			CCRCC	2
2022-081351	M	61	-	11	+	45	-			CCRCC	2
2023-000414	M	66	-	11	+	61	-			CCRCC	2
2019-41749	M	42	-	11	+	61	-			CCRCC	2
2020-97191	F	48	-	11	+	53	-			CCRCC	3
2023-119672	F	48	-	11	+	10	-			CCRCC	3
2024-058118	M	62	-	11	+	31	-			CCRCC	2
2023-061702	M	65	-	11	-		-			CCRCC	3
2023-034957	M	59	-	11	+	50	-			CCRCC	1
2023-060289	M	64	-	11	+	42	-			CCRCC	2
2023-045949	F	39	-	11	+	53	-			CCRCC	3
2024-073525	M	36	-	11	+	62	-			CCRCC	2
2024-029224	F	73	-	11	-		-			CCRCC	2
2024-020757	M	55	-	11	-		-			CCRCC	1
2023-069374	M	44	-	11	-		-			ChRCC
2018-63850	F	55	-	11.11	-		-			CCRCC	3
2020-21013	M	59	-	11.11	-		-			CCRCC	2
2020-24596	M	54	-	11.11	-		-			CCRCC	4
2020-42444	F	30	-	11.11	+	47.78	-			CCRCC	2
2020-24596	M	54	-	11.11	-		-			CCRCC	4
2020-42444	F	30	-	11.11	+	47.78	-			CCRCC	2
2020-60378	F	47	-	11.11	+	66.67	-			CCRCC	2
2020-21013	M	59	-	11.11	-		-			CCRCC	2
2021-100447	F	35	-	12	-		-			CCRCC	1
2021-25126	M	56	-	12	+	37	-			CCRCC	1
2021-72191	M	68	-	12	+	47	-			CCRCC	2
2021-79681	F	50	-	12	-		-			CCRCC	1
2022-026573	F	65	-	12	-		-			CCRCC	4
2022-030533	M	60	-	12	+	15	-			CCRCC	4
2022-080025	M	76	-	12	-		-			CCRCC	2
2023-001289	M	67	-	12	-		-			CCRCC	4
2023-003024	M	68	-	12	+	72	-			CCRCC	2
H202102414	M	31	-	12	-		-			CCRCC	4
H201901747	F	56	-	12	-		-			CCRCC	4
2023-074938	M	49	-	12	+	54	-			CCRCC	2
2023-119169	M	72	-	12	+	30	-			CCRCC	3
2023-097262	M	49	-	12	-		-			CCRCC	2
2023-041944	M	66	-	12	-		-			CCRCC	3
2024-033718	M	59	-	12	+	22	-			CCRCC	3
2024-064567	M	62	-	12	+	25	-			CCRCC	3
2023-025167	M	70	-	12	-		-			CCRCC	2
2023-069913	F	67	-	12	+	60	-			CCRCC	2
2023-107184	M	78	-	12	+	45	-			CCRCC	1
2023-066497	M	59	-	12	-		-			CCRCC	2
2023-022041	M	73	-	12	+	69	-			CCRCC
2019-48795	F	61	-	12	-		-			PRCC	2
2020-45315	M	54	-	12.22	+	51.11	-			CCRCC	1
2020-87760	M	56	-	12.22	-		-			CCRCC	2
2020-87760	M	56	-	12.22	-		-			CCRCC	2
2020-45315	M	54	-	12.22	+	51.11	-			CCRCC	1
2019-18387	M	61	-	12.22	-		-			CCRCC	2
2021-18625	M	48	-	13	-		-			CCRCC	2
2021-72583	M	69	-	13	+	64	-			CCRCC	2
2021-89620	M	42	-	13	-		-			CCRCC	2
2021-99966	F	70	-	13	-		-			CCRCC	3
2022-056052	M	65	-	13	+	30	-			CCRCC	1
2022-074290	F	72	-	13	-		-			CCRCC	4
2022-090189	M	57	-	13	+	58	-			CCRCC	2
2019-46785	M	45	-	13	+	47	-			CCRCC	2
2024-026277	M	65	-	13	+	80	-			CCRCC	3
2023-071650	F	77	-	13	-		-			CCRCC	3
2023-070710	F	65	-	13	+	70	-			CCRCC	2
2023-096824	M	65	-	13	-		-			CCRCC	4
2023-074943	M	42	-	13	+	66	-			CCRCC	2
2024-026266	M	61	-	13	+	21	-			CCRCC	2
2024-050466	M	61	-	13	+	27	-			CCRCC	2
2023-021933	M	43	-	13	-		+	2.8	2.86	ChRCC
2020-34016	M	66	-	13.33	-		-			CCRCC	2
2020-82672	M	65	-	13.33	+	40	-			CCRCC	2
2020-82672	M	65	-	13.33	+	40	-			CCRCC	2
2020-87758	F	67	-	13.33	-		-			CCRCC	3
2020-34016	M	66	-	13.33	-		-			CCRCC	2
2020-54620	F	55	-	13.33	+	42.22	-			CCRCC	2
2020-80533	M	72	-	13.33	+	45.56	-			CCRCC	3
2020-22482	M	60	-	13.33	-		-			ChRCC
2021-105824	M	59	-	14	-		-			CCRCC	3
2021-11783	M	64	-	14	+	48	-			CCRCC	1
2021-24705	M	80	-	14	+	60	-			CCRCC	2
2021-69439	M	61	-	14	-		-			CCRCC	2
2022-020573	M	61	-	14	-		-			CCRCC	2
2022-063842	M	70	-	14	-		-			CCRCC	4
2023-080760	M	70	-	14	+	70	-			CCRCC	2
2023-021928	M	76	-	14	-		-			CCRCC	2
2023-104340	F	64	-	14	+	38	-			CCRCC	2
2023-104836	M	50	-	14	+	77	-			CCRCC	2
2024-047332	M	55	-	14	+	47	-			CCRCC	2
2023-089553	M	60	-	14	+	65	-			CCRCC	2
2023-042872	M	26	-	14	+	44	-			CCRCC	2
2024-073531	M	65	-	14	+	68	-			CCRCC	3
H202100785	F	29	-	14	-		-			PRCC	3
2020-36639	M	69	-	14.44	-		-			CCRCC	2
2020-36960	M	65	-	14.44	+	46.67	-			CCRCC	3
2020-46412	F	57	-	14.44	+	58.89	-			CCRCC	2
2020-58996	M	57	-	14.44	-		-			CCRCC	2
2020-72082	M	42	-	14.44	+	76.67	-			CCRCC	2
2020-76211	M	51	-	14.44	+	51.11	-			CCRCC	2
2019-41274	M	54	-	14.44	-		-			CCRCC	2
2020-44018	M	62	-	14.44	-		-			CCRCC	2
2020-74774	M	32	-	14.44	-		-			CCRCC	2
2020-58996	M	57	-	14.44	-		-			CCRCC	2
2020-36960	M	65	-	14.44	+	46.67	-			CCRCC	3
2020-46412	F	57	-	14.44	+	58.89	-			CCRCC	2
2020-00562	F	61	-	14.44	+	47.78	-			CCRCC	1
2020-72082	M	42	-	14.44	+	76.67	-			CCRCC	2
2020-36639	M	69	-	14.44	-		-			CCRCC	2
2020-76211	M	51	-	14.44	+	51.11	-			CCRCC	2
2019-22540	F	45	-	14.44	+	70	-			ChRCC
2020-35914	F	34	-	14.44	-		-			ChRCC
2021-25157	M	68	-	15	+	55	-			CCRCC	3
2021-34618	M	74	-	15	+	40	-			CCRCC	3
2021-40103	M	58	-	15	-		-			CCRCC	2
2021-42305	M	57	-	15	-		-			CCRCC	2
2021-50686	M	65	-	15	+	23	-			CCRCC	4
2021-86934	F	62	-	15	-		-			CCRCC	2
2021-88422	F	71	-	15	-		-			CCRCC	2
2021-97633	M	65	-	15	-		-			CCRCC	3
2022-019920	M	44	-	15	-		-			CCRCC	2
2022-021811	M	64	-	15	-		-			CCRCC	2
2022-039890	M	67	-	15	+	20	-			CCRCC	3
2024-018082	M	51	-	15	+	60	-			CCRCC	2
2023-093854	M	46	-	15	+	80	-			CCRCC	2
2023-051909	F	48	-	15	+	46	-			CCRCC	1
2023-092345	F	38	-	15	+	68	-			CCRCC	1
2024-047871	M	63	-	15	+	70	-			CCRCC	3
2023-027175	M	45	-	15	-		-			CCRCC	2
2023-038039	F	49	-	15	+	52	-			CCRCC	2
2023-102493	M	37	-	15	+	45	-			CCRCC	3
2023-051159	F	36	-	15	+	42	-			CCRCC	2
2023-091024	M	70	-	15	+	55	+	1.53	1.36	CCRCC	3
2023-111370	M	53	-	15	+	58	-			CCRCC	2
2023-048583	M	75	-	15	+	65	-			CCRCC	3
2023-105913	M	72	-	15	+	60	-			CCRCC	2
2020-10369	M	62	-	15.56	+	70	-			CCRCC	2
2020-27031	F	73	-	15.56	-		-			CCRCC	3
2020-72661	M	74	-	15.56	+	61.11	-			CCRCC	3
2020-82646	M	45	-	15.56	-		-			CCRCC	2
2020-10369	M	62	-	15.56	+	70	-			CCRCC	2
2020-87399	M	66	-	15.56	-		-			CCRCC	2
2020-72661	M	74	-	15.56	+	61.11	-			CCRCC	3
2020-27419	M	44	-	15.56	-		-			CCRCC	2
2020-82646	M	45	-	15.56	-		-			CCRCC	2
2020-54233	M	61	-	15.56	+	50	-			CCRCC	4
2020-27031	F	73	-	15.56	-		-			CCRCC	3
2020-90199	M	66	-	15.56	-		-			CCRCC	3
2019-44569	M	56	-	16	-		-			CCRCC	4
2021-12098	M	65	-	16	-		-			CCRCC	2
2021-39545	M	67	-	16	-		-			CCRCC	3
2021-81970	M	52	-	16	-		-			CCRCC	1
2021-88416	M	58	-	16	-		-			CCRCC	2
2021-95300	M	63	-	16	-		-			CCRCC	2
2022-040225	M	59	-	16	-		-			CCRCC	2
2022-094462	M	59	-	16	-		-			CCRCC	4
2019-44569	M	56	-	16	-		-			CCRCC	4
2023-091506	M	76	-	16	+	38	-			CCRCC	3
2023-022602	M	36	-	16	-		-			CCRCC	1
2023-042408	F	63	-	16	-		-			CCRCC	2
2023-090515	M	67	-	16	+	20	-			CCRCC	2
2024-049960	F	56	-	16	-		+	2.7	2.8	CCRCC	2
2024-055141	M	32	-	16	+	46	-			CCRCC	2
2023-124899	M	40	-	16	+	70	+	2.5	2.6	CCRCC	3
2023-056749	M	59	-	16	+	43	-			CCRCC	3
2023-041969	M	73	-	16	+	55	-			CCRCC	2
2023-053521	M	61	-	16	+	30	-			CCRCC	2
2019-85360	M	66	-	16	-		-			PRCC	3
2021-97655	F	48	-	16	-		+	3.4	2	ChRCC
2021-05160	M	49	-	16.29	-		-			CCRCC	2
2019-64916	M	60	-	16.67	-		-			CCRCC	2
2020-12780	M	65	-	16.67	-		-			CCRCC	2
2020-33187	F	70	-	16.67	+	25.56	-			CCRCC	3
2020-40521	M	57	-	16.67	-		-			CCRCC	2
2020-40526	M	51	-	16.67	-		-			CCRCC	2
2020-50011	M	52	-	16.67	-		-			CCRCC	1
2020-61175	M	56	-	16.67	+	58.89	-			CCRCC	2
2021-07202	F	49	-	16.67	-		-			CCRCC	2
2020-86610	M	39	-	16.67	+	37.78	-			CCRCC	2
2020-33187	F	70	-	16.67	+	25.56	-			CCRCC	3
2020-40521	M	57	-	16.67	-		-			CCRCC	2
2020-61175	M	56	-	16.67	+	58.89	-			CCRCC	2
2020-12780	M	65	-	16.67	-		-			CCRCC	2
2020-27827	M	65	-	16.67	+	48.89	-			CCRCC	2
2020-40526	M	51	-	16.67	-		-			CCRCC	2
2020-50011	M	52	-	16.67	-		-			CCRCC	1
2020-82257	M	78	-	16.67	-		-			PRCC	2
2019-69602	M	68	-	16.67	-		-			PRCC	3
2023-080754	M	60	-	16.67	-		-			PRCC	2
2024-035334	M	66	-	16.67	-		-			PRCC	3
2019-35343	F	30	-	16.67	-		-			ChRCC
2019-67311	M	30	-	16.67	+	73.33	-			ChRCC
2020-16017	M	28	-	16.67	+	60.77	-			ChRCC
2020-74788	M	25	-	16.67	-		-			ChRCC
2019-58101	M	75	-	16.7	-		-			CCRCC	2
2021-109942	M	59	-	17	-		-			CCRCC	3
2021-12866	M	55	-	17	-		-			CCRCC	1
2021-69771	M	56	-	17	-		-			CCRCC	1
2021-91195	M	40	-	17	+	43.45	-			CCRCC	2
2022-016462	M	45	-	17	-		-			CCRCC	2
2022-049890	M	64	-	17	-		-			CCRCC	2
2024-071582	M	66	-	17	+	70	-			CCRCC	2
2023-063123	F	76	-	17	+	37.5	-			CCRCC	3
2023-024280	M	31	-	17	+	45	-			CCRCC	2
2021-42742	M	53	-	17	-		-			ChRCC
2021-52233	M	53	-	17	-		-			ChRCC
2022-057500	M	41	-	17	-		-			ChRCC
2017-21761	M	59	-	17.22	-		-			CCRCC	3
2019-69599	M	74	-	17.65	+	62.22	-			CCRCC	2
2019-69599	M	74	-	17.65	+	62.22	-			CCRCC	2
2020-13396	M	70	-	17.78	-		-			CCRCC	2
H202002278	M	60	-	17.78	-		-			CCRCC	3
2019-71151	F	48	-	17.78	-		-			CCRCC	2
2020-13396	M	70	-	17.78	-		-			CCRCC	2
2021-37837	M	41	-	18	+	60	-			CCRCC	1
2021-39209	F	59	-	18	+	36	-			CCRCC	2
2021-64412	M	53	-	18	+	40	-			CCRCC	2
2021-83892	M	49	-	18	+	65	-			CCRCC	2
2022-009265	M	44	-	18	-		-			CCRCC	2
2022-054334	F	68	-	18	-		-			CCRCC	2
2022-082383	M	69	-	18	+	43	-			CCRCC	3
2022-090182	M	67	-	18	+	54	-			CCRCC	2
2023-000596	M	51	-	18	-		-			CCRCC	2
2023-066897	F	58	-	18	+	55	-			CCRCC	2
2023-034973	F	54	-	18	+	62	-			CCRCC	2
2023-075437	M	55	-	18	+	70	-			CCRCC	2
2023-063997	F	71	-	18	+	55	-			CCRCC	2
2023-102460	M	60	-	18	+	65	-			CCRCC	3
2023-049821	F	38	-	18	+	39	-			CCRCC	2
2023-062077	M	68	-	18	+	48	-			CCRCC	3
2023-077128	M	58	-	18	+	49	-			CCRCC	2
2023-068113	M	26	-	18	+	38	-			CCRCC	2
2023-039559	F	68	-	18	-		-			ChRCC
2020-22944	M	59	-	18.89	-		-			CCRCC	1
2020-25035	M	56	-	18.89	-		-			CCRCC	2
2020-27844	F	50	-	18.89	-		-			CCRCC	2
2019-25350	F	82	-	18.89	+	63.33	-			CCRCC	2
2020-25035	M	56	-	18.89	-		-			CCRCC	2
2020-27844	F	50	-	18.89	-		-			CCRCC	2
2020-22944	M	59	-	18.89	-		-			CCRCC	1
2019-26639	M	39	-	18.89	-		-			CCRCC	2
2019-76984	M	78	-	18.89	-		-			CCRCC	3
2021-77115	M	74	-	19	-		-			CCRCC	2
2021-94089	F	39	-	19	+	51	-			CCRCC	2
2022-089164	F	65	-	19	-		-			CCRCC	3
2019-34542	M	60	-	19	+	66	-			CCRCC	3
2019-35800	M	66	-	19	+	70	-			CCRCC	2
2024-021631	M	62	-	19	+	30	-			CCRCC	2
2023-078371	M	75	-	19	-		-			CCRCC	2
2023-063028	M	52	-	19	-		-			CCRCC
2021-06278	M	79	-	19	-		-			ChRCC
2020-54213	M	55	-	20	-		-			CCRCC	2
2021-108623	M	73	-	20	+	60	-			CCRCC	2
2021-13966	F	72	-	20	-		-			CCRCC	2
2021-36097	F	38	-	20	-		-			CCRCC	2
2021-73777	M	46	-	20	-		-			CCRCC	3
2021-75055	M	65	-	20	-		-			CCRCC	2
2021-76256	M	42	-	20	-		-			CCRCC	2
2021-79278	F	52	-	20	+	44	-			CCRCC	2
2021-81170	F	62	-	20	-		-			CCRCC	2
2022-018502	F	49	-	20	-		-			CCRCC	2
2022-033318	M	62	-	20	-		-			CCRCC	2
2019-17644	M	54	-	20	-		-			CCRCC	2
2020-54213	M	55	-	20	-		-			CCRCC	2
2019-59850	M	47	-	20	-		-			CCRCC	2
2020-97211	M	34	-	20	+	61	-			CCRCC	1
2023-052292	M	65	-	20	-		-			CCRCC	2
2023-066935	M	69	-	20	+	40	-			CCRCC	2
2023-016434	M	69	-	20	-		-			CCRCC	2
2023-027700	M	75	-	20	+	42	-			CCRCC	1
2023-111418	F	37	-	20	+	31	-			CCRCC	1
2023-072084	M	80	-	20	-		-			CCRCC	2
2023-066884	M	64	-	20	+	30	-			CCRCC	1
2023-045102	F	47	-	20	+	35	-			CCRCC	3
2023-027725	F	58	-	20	+	42	-			CCRCC	4
H202001186	F	65	-	20	-		-			PRCC
2018-16778	F	65	-	20	-		-			PRCC	3
2023-039544	F	69	-	20	-		-			PRCC	2
2017-72187	F	57	-	20	-		-			ChRCC
2019-81338	F	63	-	20	-		-			ChRCC
2020-26617	M	64	-	20	-		-			ChRCC
2022-004501	F	60	-	20	-		-			ChRCC
2021-13946	F	73	-	21	+	46	-			CCRCC	2
2021-27124	M	68	-	21	-		-			CCRCC	2
2021-54091	F	51	-	21	-		-			CCRCC	2
2021-78883	F	46	-	21	-		-			CCRCC	1
2021-89645	M	60	-	21	-		-			CCRCC	2
2021-92216	F	48	-	21	-		-			CCRCC	2
2021-96122	M	54	-	21	-		-			CCRCC	2
2021-97060	M	64	-	21	+	62	-			CCRCC	3
2022-011463	F	49	-	21	-		-			CCRCC	2
H202100845	F	46	-	21	-		-			CCRCC	3
2023-089949	F	66	-	21	+	60	-			CCRCC	2
2023-072085	M	48	-	21	+	20	-			CCRCC	3
2023-092876	M	58	-	21	+	50	-			CCRCC	2
2023-014213	M	44	-	21	-		-			CCRCC	2
2020-04713	M	36	-	21.11	+	56.67	-			CCRCC	2
2020-53387	M	54	-	21.11	-		-			CCRCC	2
2021-109458	F	61	-	21.11	+	50	-			CCRCC	2
2019-22957	M	52	-	21.11	+	73	-			CCRCC	3
2020-53387	M	54	-	21.11	-		-			CCRCC	2
2020-04713	M	36	-	21.11	+	56.67	-			CCRCC	2
2021-52251	M	53	-	22	+	68	-			CCRCC	2
2021-89782	F	62	-	22	+	58	-			CCRCC	2
2022-033375	M	50	-	22	-		-			CCRCC	3
2022-060878	M	70	-	22	-		-			CCRCC	4
2023-076667	M	69	-	22	+	68	-			CCRCC	2
2023-055212	M	51	-	22	-		-			CCRCC	3
2023-053531	M	79	-	22	+	46	-			CCRCC	2
2023-038047	M	56	-	22	-		-			CCRCC	1
2023-121464	M	60	-	22	+	42	-			CCRCC	3
2020-90537	M	66	-	22.16	+	45.56	-			CCRCC	3
2020-44921	F	60	-	22.22	-		-			CCRCC	2
2020-44921	F	60	-	22.22	-		-			CCRCC	2
2018-76735	M	91	-	22.22	-		-			CCRCC	2
2019-54350	M	52	-	22.22	-		-			CCRCC	1
2019-21710	M	41	-	22.22	-		-			CCRCC	1
2019-19206	F	59	-	22.22	-		-			CCRCC	4
2020-14935	M	67	-	22.22	-		-			ChRCC
2019-82903	M	68	-	22.61	-		-			CCRCC	2
2020-66490	F	56	-	22.61	-		-			CCRCC	4
2020-66490	F	56	-	22.61	-		-			CCRCC	4
2019-82903	M	68	-	22.61	-		-			CCRCC	2
2021-118672	M	65	-	23	-		-			CCRCC	1
2021-22269	F	49	-	23	-		-			CCRCC	2
2021-34208	M	65	-	23	-		-			CCRCC	1
2022-066923	M	41	-	23	-		-			CCRCC	2
2023-056745	M	63	-	23	-		-			CCRCC	2
2023-027590	M	70	-	23	+	60	-			CCRCC	2
2023-094225	M	68	-	23	-		+	1.87	2.3	CCRCC	1
2024-036326	M	70	-	23	-		-			CCRCC	3
2023-079597	F	59	-	23	+	60	-			CCRCC	2
2023-030434	F	69	-	23	+	75	-			CCRCC	2
2023-089995	M	46	-	23	+	50	-			CCRCC	4
2018-32240	M	54	-	23	-		-			PRCC	2
2017-70402	M	63	-	23.3	-		-			CCRCC	2
2019-48403	M	53	-	23.33	-		-			CCRCC	3
2020-41624	M	64	-	23.33	-		-			CCRCC	2
2019-32915	M	54	-	23.33	-		-			CCRCC	2
2020-41624	M	64	-	23.33	-		-			CCRCC	2
2018-76753	M	44	-	23.33	-		-			CCRCC	3
2019-58737	F	64	-	23.33	-		-			CCRCC	1
2019-48403	M	53	-	23.33	-		-			CCRCC	3
2019-34112	M	65	-	23.33	-		-			CCRCC	2
2020-13910	M	56	-	23.33	+	54.44	-			CCRCC	3
2019-26568	F	44	-	23.33	-		-			ChRCC
2019-52417	F	45	-	23.33	-		-			ChRCC
2019-18402	M	51	-	24	+	59.67	-			CCRCC	3
2021-102671	M	58	-	24	-		-			CCRCC	2
2021-57769	M	37	-	24	-		-			CCRCC	1
2021-61754	M	58	-	24	-		-			CCRCC	2
2021-71811	F	60	-	24	-		-			CCRCC	4
2021-96543	M	68	-	24	-		-			CCRCC	3
2022-039549	M	59	-	24	-		-			CCRCC	2
2022-039561	F	27	-	24	+	65	-			CCRCC	2
2022-056091	M	62	-	24	-		-			CCRCC	2
2019-18402	M	51	-	24	+	59.67	-			CCRCC	3
2023-098245	M	53	-	24	+	50	-			CCRCC	2
2023-064324	M	50	-	24	-		-			CCRCC	3
2023-030585	F	72	-	24	+	40	-			CCRCC	1
2023-044680	M	69	-	24	-		-			CCRCC	2
2023-062091	F	53	-	24	-		-			CCRCC	2
2023-045014	F	71	-	24	-		+	1.86	2.8	CCRCC
2024-021629	F	59	-	24	-		-			PRCC	2
2020-83564	M	73	-	24.44	-		-			CCRCC	2
2019-21704	M	40	-	24.44	-		-			CCRCC	2
2020-83564	M	73	-	24.44	-		-			CCRCC	2
2020-66527	F	57	-	24.44	+	31.11	-			CCRCC	2
2019-64554	M	71	-	24.44	-		-			ChRCC
2021-27553	M	62	-	25	-		-			CCRCC	2
2021-50130	M	66	-	25	+	58	-			CCRCC	1
2021-59048	M	66	-	25	-		-			CCRCC	1
2022-049748	M	66	-	25	-		-			CCRCC	2
2022-088695	M	81	-	25	+	41	-			CCRCC	2
2019-18031	F	39	-	25	-		-			CCRCC	2
2023-043383	F	74	-	25	-		-			CCRCC	2
2023-091860	M	69	-	25	-		-			CCRCC	3
2024-078526	M	75	-	25	+	16	-			CCRCC	2
2024-045023	F	60	-	25	+	70	-			CCRCC	2
2023-060285	M	46	-	25	+	30	-			CCRCC	2
2023-098697	M	72	-	25	+	60	-			CCRCC	3
2023-026686	M	71	-	25	+	40	-			CCRCC	3
2023-069977	M	60	-	25	-		-			PRCC	3
2020-79610	M	55	-	25.56	+	41.11	-			CCRCC	4
2020-79610	M	55	-	25.56	+	41.11	-			CCRCC	4
2020-86612	M	50	-	25.56	-		-			CCRCC	3
2019-86987	M	67	-	25.71	+	67.14	-			CCRCC	2
2021-23134	M	55	-	26	-		-			CCRCC	2
2023-041488	M	47	-	26	-		-			CCRCC	2
2023-070734	M	76	-	26	+	24	-			CCRCC	2
2023-031962	M	72	-	26	-		-			CCRCC	3
2023-093345	M	57	-	26	-		-			CCRCC	1
2023-055347	M	71	-	26	-		-			CCRCC	2
2022-015603	M	53	-	26.21	-		-			CCRCC	3
2019-36180	M	61	-	26.67	-		-			CCRCC	3
2019-62394	F	85	-	26.67	-		-			CCRCC	2
2019-50033	M	48	-	26.7	-		-			CCRCC	4
2021-01863	M	55	-	27	-		-			CCRCC	2
2021-108042	M	72	-	27	-		-			CCRCC	3
2021-114483	M	63	-	27	+	32	-			CCRCC	3
2021-21745	M	41	-	27	-		-			CCRCC	2
2021-70250	M	86	-	27	+	50	-			CCRCC	2
2022-059486	M	67	-	27	+	49	-			CCRCC	2
2023-001506	F	57	-	27	-		-			CCRCC	2
2023-049407	M	76	-	27	-		-			CCRCC	3
2023-031920	F	71	-	27	-		-			CCRCC	2
2023-033503	M	66	-	27	+	42	-			CCRCC	4
2023-096792	M	75	-	27	+	20	-			CCRCC	2
2023-058097	M	36	-	27	+	50	-			CCRCC	2
H201701700	M	69	-	27.25	-		-			PRCC
2021-117501	M	39	-	28	-		-			CCRCC	2
2021-45396	M	72	-	28	-		-			CCRCC	3
2021-59513	M	51	-	28	+	39	-			CCRCC	1
2021-74612	M	61	-	28	+	64	-			CCRCC	2
2021-80743	M	62	-	28	-		-			CCRCC	1
2021-84259	M	68	-	28	-		-			CCRCC	3
2022-051408	M	47	-	28	-		-			CCRCC	2
2018-04439	M	80	-	28.64	-		-			CCRCC	4
2020-04714	F	42	-	28.89	-		-			CCRCC	2
2020-88166	F	63	-	28.89	-		-			CCRCC	2
2020-34002	F	65	-	28.89	-		-			CCRCC	3
2020-88166	F	63	-	28.89	-		-			CCRCC	2
2020-26238	M	69	-	28.89	-		-			CCRCC	3
2020-04714	F	42	-	28.89	-		-			CCRCC	2
2019-50876	M	68	-	28.89	-		-			CCRCC	3
2020-81568	F	58	-	28.89	-		+	3.97	3.96	ChRCC
2021-28913	M	63	-	29	-		-			CCRCC	2
2021-40200	M	66	-	29	+	25	-			CCRCC	2
2022-046247	M	78	-	29	+	40	-			CCRCC	2
2023-075418	M	56	-	29	-		-			CCRCC	2
2023-056719	M	52	-	29	+	38	-			CCRCC	2
2023-047738	M	68	-	29	-		-			CCRCC	2
2020-03598	M	54	-	29.44	-		+	2.46	2.59	ChRCC
2020-42890	M	55	+	30	-		-			CCRCC	2
2020-86576	F	63	+	30	+	33.33	-			CCRCC	2
2021-19413	M	56	+	30	+	43	-			CCRCC	3
2021-46610	M	42	+	30	-		-			CCRCC	3
2021-64398	M	30	+	30	-		-			CCRCC	2
2021-86928	M	72	+	30	-		-			CCRCC	2
2021-90700	M	67	+	30	-		-			CCRCC	3
2022-040264	M	71	+	30	-		-			CCRCC	2
2022-044337	M	70	+	30	-		-			CCRCC	2
2019-37785	M	65	+	30	-		-			CCRCC	3
2020-42890	M	55	+	30	-		-			CCRCC	2
2020-10967	F	67	+	30	-		-			CCRCC	2
2020-86576	F	63	+	30	+	33.33	-			CCRCC	2
2023-059324	M	68	+	30	+	60	-			CCRCC	3
2023-058103	M	60	+	30	+	42	-			CCRCC	2
2023-099631	M	58	+	30	+	60	-			CCRCC	3
2023-095287	M	58	+	30	-		-			CCRCC	2
2023-070700	M	72	+	30	+	68	-			CCRCC	2
2023-072092	M	46	+	30	+	60	-			CCRCC	3
2023-049419	M	50	+	30	+	20	-			CCRCC	2
2023-055158	M	57	+	30	-		-			CCRCC	2
2023-110863	M	50	+	30	-		-			PRCC	2
2021-41820	M	67	+	31	+	29	-			CCRCC	2
2021-57770	F	51	+	31	-		-			CCRCC	2
2022-094059	M	54	+	31	+	62	-			CCRCC	1
2020-78321	M	58	+	31	-		-			CCRCC	4
2023-088207	M	62	+	31	+	30	-			CCRCC	2
2023-030478	M	67	+	31	-		-			CCRCC	4
2020-36637	M	64	+	31.11	+	47.78	-			CCRCC	2
2020-36637	M	64	+	31.11	+	47.78	-			CCRCC	2
2020-80112	F	51	+	31.11	-		-			CCRCC	2
2019-69540	M	38	+	31.11	-		-			CCRCC	2
2020-22093	F	64	+	31.58	-		-			CCRCC	2
2020-22093	F	64	+	31.58	-		-			CCRCC	2
2021-09071	F	60	+	32	+	36	-			CCRCC	1
2021-22223	M	55	+	32	-		-			CCRCC	2
2021-46587	F	53	+	32	-		-			CCRCC	2
2021-61753	M	53	+	32	-		-			CCRCC	3
2022-016458	M	69	+	32	-		-			CCRCC	1
2023-093824	M	59	+	32	+	50	-			CCRCC	2
H201901413	M	65	+	32	-		-			PRCC
2020-03635	M	76	+	32.22	-		-			CCRCC	3
2020-03635	M	76	+	32.22	-		-			CCRCC	3
2020-22489	F	55	+	32.22	-		-			ChRCC
2022-020978	M	86	+	32.5	+	50	-			CCRCC	3
2021-61363	M	53	+	33	-		-			CCRCC	2
2021-61378	M	31	+	33	-		-			CCRCC	2
2022-071746	F	59	+	33	-		-			CCRCC	2
2020-69618	M	53	+	33	+	60	-			CCRCC	2
2023-093348	F	60	+	33	-		-			CCRCC	1
2019-49551	M	50	+	33.3	-		-			CCRCC	2
2020-50689	M	62	+	33.33	-		-			CCRCC	2
2020-50689	M	62	+	33.33	-		-			CCRCC	2
2019-63336	M	49	+	33.33	-		-			CCRCC	2
2020-27841	F	53	+	34	-		-			CCRCC	2
2021-22631	M	45	+	34	-		-			CCRCC	2
2022-054329	F	39	+	34	-		-			CCRCC	2
2022-054798	M	68	+	34	+	30	-			CCRCC	2
2020-27841	F	53	+	34	-		-			CCRCC	2
2023-101460	F	54	+	34	-		+	1.66	2.66	CCRCC	3
2023-043387	M	36	+	34	-		-			CCRCC	1
2020-50050	M	64	+	34.44	+	34.44	-			CCRCC	2
2020-76344	M	50	+	34.44	+	34.44	-			CCRCC	2
2021-120407	M	64	+	35	-		+	3.5	2.5	CCRCC	3
2021-38763	F	56	+	35	+	28	-			CCRCC	2
2021-41347	M	37	+	35	-		-			CCRCC	2
2021-45389	F	70	+	35	+	35	-			CCRCC	2
2021-78894	F	37	+	35	-		-			CCRCC	2
2022-039590	F	59	+	35	-		-			CCRCC	2
2022-079977	F	60	+	35	-		-			CCRCC	2
2019-89003	M	73	+	35	-		-			CCRCC	2
2023-055219	M	67	+	35	-		-			CCRCC	3
2023-043382	M	67	+	35	-		-			CCRCC	2
2020-74787	F	59	+	35.55	+	35.55	-			CCRCC	2
2020-83559	M	67	+	35.56	+	45.56	-			CCRCC	2
2020-83559	M	67	+	35.56	+	45.56	-			CCRCC	2
2020-83922	M	68	+	36	-		-			CCRCC	2
2021-103472	F	65	+	36	+	38	-			CCRCC	2
2021-118287	F	70	+	36	-		-			CCRCC	2
2021-46629	F	54	+	36	-		-			CCRCC	2
2021-72178	F	70	+	36	-		-			CCRCC	1
2022-000633	F	32	+	36	-		-			CCRCC	2
2022-093622	M	58	+	36	+	47	-			CCRCC	3
H201701964	M	51	+	36	-		-			CCRCC	2
H201701964	M	51	+	36	-		-			CCRCC	2
2020-83922	M	68	+	36	-		-			CCRCC	2
2020-15641	M	55	+	36.06	-		-			CCRCC	2
2020-15641	M	55	+	36.06	-		-			CCRCC	2
2020-15642	M	67	+	36.67	-		-			CCRCC	4
2020-15642	M	67	+	36.67	-		-			CCRCC	4
2023-072844	M	68	+	36.67	-		-			PRCC	1
2022-013458	F	66	+	37	+	38	-			CCRCC	2
2019-89478	M	66	+	37.72	-		-			CCRCC	3
2019-89478	M	66	+	37.72	-		-			CCRCC	3
2020-57737	F	62	+	37.78	+	31.11	-			CCRCC	2
2019-27456	M	61	+	37.78	-		-			CCRCC	2
2019-83349	M	61	+	37.78	+	53.33	-			CCRCC	2
2020-57737	F	62	+	37.78	+	31.11	-			CCRCC	2
2020-00950	M	60	+	38	-		-			CCRCC	1
2021-56404	M	65	+	38	-		-			CCRCC	3
2022-037602	M	57	+	38	-		-			CCRCC	2
2020-96173	M	65	+	38	-		-			CCRCC	2
2020-97210	F	48	+	38	-		-			CCRCC	2
2020-00950	M	60	+	38	-		-			CCRCC	1
2023-072468	M	73	+	38	-		-			CCRCC	3
2022-022745	M	65	+	38	-		-			PRCC	2
2021-120005	M	69	+	38.32	-		-			CCRCC	3
2020-40102	M	54	+	38.89	-		-			CCRCC	2
2020-43996	M	48	+	38.89	+	56.67	-			CCRCC	2
2020-58994	F	71	+	38.89	+	26.67	-			CCRCC	2
2020-76344	M	50	+	38.89	+	34.44	-			CCRCC	2
2020-86598	F	41	+	38.89	+	40	-			CCRCC	2
2020-47284	F	78	+	38.89	-		-			CCRCC	3
2020-43996	M	48	+	38.89	+	56.67	-			CCRCC	2
2020-58994	F	71	+	38.89	+	26.67	-			CCRCC	2
2020-40102	M	54	+	38.89	-		-			CCRCC	2
2020-27416	F	58	+	38.89	-		-			CCRCC	2
2021-61393	M	60	+	39	-		+	3.4	4.15	CCRCC	4
2023-102519	M	47	+	39	-		+	1.3	2.9	CCRCC	1
2022-016449	F	61	+	40	-		-			CCRCC	3
2022-022137	M	58	+	40	-		-			CCRCC	3
2023-091499	F	44	+	40	-		-			CCRCC	2
2023-053133	M	46	+	40	-		-			CCRCC	1
2023-078380	F	76	+	40	-		-			CCRCC	3
2024-066031	M	57	+	40	+	30	-			CCRCC	2
2024-075555	F	46	+	40	-		-			CCRCC	2
2023-056748	F	68	+	40	-		-			CCRCC	2
2024-059270	F	55	+	40	-		+	1.4	2.5	CCRCC
2023-045654	M	54	+	40	-		-			CCRCC	2
2024-056720	M	64	+	40	-		-			CCRCC	2
2024-077752	M	73	+	40	+	52	-			CCRCC	2
2023-055340	F	51	+	40	-		-			CCRCC	2
2023-095230	M	72	+	40	+	20	-			CCRCC	3
2023-102934	M	48	+	40	-		-			CCRCC	3
2023-090442	M	53	+	40	+	35	-			CCRCC	2
2023-077164	M	40	+	40	-		+	1.6	2.6	CCRCC	2
2023-124846	M	37	+	40	-		-			CCRCC	1
2024-067045	M	80	+	40	-		-			CCRCC	2
2024-068503	M	73	+	40	-		-			CCRCC	4
2023-040005	F	63	+	40	+	40	-			CCRCC	2
2023-087757	M	50	+	40	-		-			CCRCC	3
2024-030209	F	45	+	40	+	38	-			CCRCC	2
2024-044658	M	72	+	40	-		-			CCRCC	4
2024-067479	M	71	+	40	-		-			CCRCC	3
2023-102487	F	67	+	40	-		-			CCRCC	2
2024-049965	M	67	+	40	-		-			CCRCC	2
2023-094279	M	74	+	40	-		-			CCRCC	1
2023-057501	F	40	+	40	-		-			CCRCC	2
2023-045623	F	44	+	40	-		-			CCRCC	1
2023-079190	M	54	+	40	-		+	2.4	3.6	CCRCC	3
2023-112448	F	73	+	40	+	30	-			CCRCC	1
2023-057063	F	53	+	40	-		-			CCRCC	2
2023-057522	F	60	+	40	-		-			CCRCC	2
2023-057082	F	33	+	40	-		-			CCRCC	2
2023-040588	M	54	+	40	+	42	-			CCRCC	2
2023-092867	M	36	+	40	-		+	1.6	2.6	CCRCC	2
2023-101968	F	53	+	40	-		-			CCRCC	2
2024-065561	F	54	+	40	-		-			CCRCC	3
2020-78321	M	58	+	41	+	41	-			CCRCC	4
2021-03062	M	58	+	41	-		-			CCRCC	2
2021-106200	F	67	+	41	-		-			CCRCC	2
2021-55959	F	44	+	41	-		-			CCRCC	2
2021-55961	F	38	+	41	-		-			CCRCC	3
2021-56424	M	59	+	41	-		-			CCRCC	2
2021-58639	F	48	+	41	-		-			CCRCC	2
2021-87894	F	63	+	41	-		-			CCRCC	3
2022-056577	M	72	+	41	-		-			CCRCC	2
2022-058541	M	50	+	41	-		-			CCRCC	1
2022-061868	M	44	+	41	-		-			CCRCC	2
2022-093190	M	53	+	41	-		-			CCRCC	2
F2022-00522	M	57	+	41	-		-			CCRCC	1
2023-056709	M	54	+	41	-		-			CCRCC	2
2024-003501	M	52	+	41	+	53	-			CCRCC	2
2023-046014	M	45	+	41	+	40	-			CCRCC	4
2023-105737	M	45	+	41	+	30	-			CCRCC	2
2023-058364	F	66	+	41	-		-			CCRCC	2
2024-055135	M	61	+	41	-		-			CCRCC	2
2023-037648	M	59	+	41	-		-			CCRCC	3
2023-016443	M	60	+	41	+	53	-			CCRCC	2
2024-061381	M	74	+	41	-		-			CCRCC	2
2023-061700	M	69	+	41	-		-			CCRCC	3
2024-024263	M	49	+	41	-		-			CCRCC	3
2023-018713	M	59	+	41	-		-			CCRCC	3
2019-37400	M	65	+	41.05	-		-			CCRCC	2
2020-85239	F	48	+	41.11	-		-			CCRCC	2
2019-19917	M	37	+	41.11	-		-			CCRCC	1
2020-85239	F	48	+	41.11	-		-			CCRCC	2
2019-62989	M	29	+	41.67	-		-			CCRCC	1
2021-42722	M	38	+	42	-		-			CCRCC	2
2021-73798	F	41	+	42	-		-			CCRCC	2
2022-020854	M	75	+	42	-		-			CCRCC	2
2022-025597	M	43	+	42	-		-			CCRCC	2
2022-061397	F	59	+	42	-		-			CCRCC	3
2022-069851	M	54	+	42	-		-			CCRCC	3
2022-076705	F	40	+	42	-		-			CCRCC	2
2022-084813	F	72	+	42	-		-			CCRCC	1
2022-087611	M	79	+	42	-		-			CCRCC	2
2019-16426	F	56	+	42	-		-			CCRCC	2
2021-69006	M	71	+	42	-		+	1.7	4.4	CCRCC
2023-093391	M	52	+	42	-		+	1.8	3.4	CCRCC	3
2023-097260	M	61	+	42	-		-			CCRCC	3
2023-104369	M	66	+	42	-		-			CCRCC	3
2024-023343	M	56	+	42	-		-			CCRCC	2
2023-033378	F	59	+	42	-		-			CCRCC	2
2024-018998	M	62	+	42	+	35	-			CCRCC	1
2024-025718	M	55	+	42	-		-			CCRCC	3
2023-038008	M	64	+	42	-		-			CCRCC	2
2023-051884	M	68	+	42	-		-			CCRCC	2
2024-005090	M	49	+	42	-		-			CCRCC	2
2023-021013	F	61	+	42	-		-			CCRCC	2
2023-102459	F	47	+	42	-		-			CCRCC	2
2023-037606	M	44	+	42	-		-			CCRCC	2
2024-076607	F	57	+	42	-		-			CCRCC	2
2023-107663	M	66	+	42	+	40	-			CCRCC	4
2024-055147	F	47	+	42	-		-			CCRCC	2
2023-013803	F	72	+	42	-		-			CCRCC
2024-009201	F	68	+	42	-		-			CCRCC	1
2023-042403	F	58	+	42	-		-			CCRCC	2
2023-056724	M	31	+	42	-		-			CCRCC	2
2023-062055	F	53	+	42	-		-			CCRCC	1
2023-069410	F	73	+	42	-		-			CCRCC	3
2024-056668	F	66	+	42	-		-			CCRCC	2
2023-037601	M	65	+	42	-		-			CCRCC	2
2023-013718	F	45	+	42	-		-			CCRCC	1
2024-074570	M	69	+	42	-		+	1.3	3	CCRCC	2
2023-046886	M	56	+	42	+	40	-			CCRCC	2
2024-073991	M	68	+	42	+	20	-			CCRCC	3
2023-102501	F	83	+	42	-		-			PRCC	2
2020-83915	F	44	+	42.22	-		-			CCRCC	2
2022-015091	M	45	+	42.22	-		-			CCRCC	2
2020-83915	F	44	+	42.22	-		-			CCRCC	2
2019-81781	F	48	+	42.24	-		-			CCRCC	1
2019-40575	M	67	+	42.7	-		+	2.16	2.51	CCRCC
2021-81202	M	40	+	42.86	-		-			CCRCC	2
2021-37803	F	33	+	43	-		-			CCRCC	2
2021-39207	M	56	+	43	+	44	-			CCRCC	2
2021-57300	M	67	+	43	-		-			CCRCC	1
2021-59537	M	53	+	43	-		-			CCRCC	2
2021-64769	F	59	+	43	-		-			CCRCC	2
2022-040590	M	64	+	43	-		-			CCRCC	2
2022-062587	M	56	+	43	-		-			CCRCC	3
2022-067482	M	58	+	43	-		-			CCRCC	2
2022-087164	M	83	+	43	-		-			CCRCC	1
2022-094073	M	58	+	43	-		-			CCRCC	3
2020-96153	M	40	+	43	+	26	-			CCRCC	2
H202000588	M	61	+	43	-		-			CCRCC	2
2023-111364	F	43	+	43	-		-			CCRCC	1
2023-059317	M	72	+	43	-		-			CCRCC	2
2023-066961	F	75	+	43	-		-			CCRCC	4
2024-058120	M	73	+	43	-		-			CCRCC	2
2023-053078	F	35	+	43	-		-			CCRCC	2
2024-044993	M	68	+	43	-		+	1.3	2.6	CCRCC	2
2023-030604	M	47	+	43	-		-			CCRCC	2
2024-061878	M	43	+	43	-		-			CCRCC	2
2023-042954	M	52	+	43	-		-			CCRCC	2
2023-110838	M	63	+	43	+	12	-			CCRCC	2
2024-003833	M	72	+	43	-		-			CCRCC	3
2023-088643	F	57	+	43	-		-			CCRCC	2
2024-049449	M	46	+	43	+	45	-			CCRCC	3
2023-072853	F	74	+	43	-		-			CCRCC	2
2019-14893	F	34	+	43.14	-		-			CCRCC	2
2019-18399	M	82	+	43.18	-		-			CCRCC	2
2020-90176	M	51	+	43.33	+	41.11	-			CCRCC	2
2019-48769	F	42	+	43.33	-		-			CCRCC	1
2020-56122	F	62	+	43.93	-		-			CCRCC	2
2020-56122	F	62	+	43.93	-		-			CCRCC	2
2020-64642	F	56	+	44	-		-			CCRCC	2
2021-100467	M	30	+	44	-		-			CCRCC	2
2021-55958	M	61	+	44	-		-			CCRCC	2
2021-62239	M	74	+	44	-		-			CCRCC	1
2022-046754	F	66	+	44	-		-			CCRCC	4
2022-069850	M	72	+	44	-		-			CCRCC	2
2020-96149	M	64	+	44	-		-			CCRCC	2
2020-64642	F	56	+	44	-		-			CCRCC	2
2023-014369	M	80	+	44	-		-			CCRCC	2
2024-059897	M	52	+	44	-		-			CCRCC	2
2023-021463	F	40	+	44	-		-			CCRCC	1
2024-051012	M	70	+	44	-		-			CCRCC
2023-094306	F	68	+	44	-		-			CCRCC	3
2023-114181	M	62	+	44	-		-			CCRCC	2
2024-064594	M	71	+	44	-		-			CCRCC	2
2024-050432	F	58	+	44	-		-			CCRCC	3
2023-077124	F	40	+	44	-		-			CCRCC	2
2024-005089	M	52	+	44	+	18	-			CCRCC	1
2024-034249	M	60	+	44	+	17	-			CCRCC	1
2023-087769	M	63	+	44	-		-			CCRCC	3
2024-023425	M	61	+	44	+	20	-			CCRCC	2
2023-052752	M	62	+	44	-		-			CCRCC	3
2024-018168	F	71	+	44	-		-			CCRCC	2
2023-045948	F	71	+	44	-		-			CCRCC	2
2023-061222	M	83	+	44	-		-			CCRCC	3
2024-018065	M	62	+	44	-		+	1.4	2.8	CCRCC	2
2023-091500	F	73	+	44	-		-			CCRCC	1
2019-82948	M	71	+	44.23	-		-			CCRCC	3
2019-82948	M	71	+	44.23	-		-			CCRCC	3
2020-29845	M	65	+	44.44	-		-			CCRCC	3
2020-29845	M	65	+	44.44	-		-			CCRCC	3
2021-67356	M	71	+	44.7	-		-			CCRCC	2
2021-100873	M	69	+	45	-		-			CCRCC	3
2021-102675	M	71	+	45	-		-			CCRCC	4
2021-105810	M	63	+	45	-		-			CCRCC	2
2021-116206	F	40	+	45	-		-			CCRCC	2
2021-17335	M	71	+	45	-		-			CCRCC	2
2021-24702	M	69	+	45	-		-			CCRCC	3
2021-44884	F	52	+	45	-		-			CCRCC	2
2021-77049	M	25	+	45	-		-			CCRCC	2
2022-001877	F	57	+	45	-		+	2.2	4.2	CCRCC	4
2022-049384	M	51	+	45	-		-			CCRCC	2
2022-053528	M	51	+	45	-		-			CCRCC	2
2022-077637	F	65	+	45	-		-			CCRCC	2
2022-091176	M	43	+	45	-		-			CCRCC	2
2024-030197	M	49	+	45	-		-			CCRCC	2
2024-034361	M	70	+	45	-		-			CCRCC	2
2024-038178	M	46	+	45	-		-			CCRCC	2
2023-058368	M	49	+	45	-		-			CCRCC	2
2023-101963	F	42	+	45	-		-			CCRCC	2
2023-023811	F	68	+	45	-		+	1.55	1.7	CCRCC	2
2023-056273	M	57	+	45	-		-			CCRCC	2
2024-019882	M	69	+	45	-		+	1.5	2.4	CCRCC	3
2024-028204	F	59	+	45	-		-			CCRCC	2
2023-058958	F	87	+	45	-		-			CCRCC
2023-104839	M	67	+	45	-		+	1.4	3	CCRCC	3
2024-064025	F	72	+	45	-		-			CCRCC	2
2023-063952	F	45	+	45	-		-			CCRCC	3
2024-068536	M	56	+	45	+	20	-			CCRCC	3
2023-078400	M	51	+	45	-		-			CCRCC	3
2023-098734	F	65	+	45	-		-			CCRCC	3
2023-109549	M	36	+	45	-		-			CCRCC	2
2024-026212	M	34	+	45	-		-			CCRCC	2
2024-015708	M	72	+	45	-		-			CCRCC	2
2024-021615	M	60	+	45	-		-			CCRCC	3
2023-018289	M	82	+	45	-		-			CCRCC	3
2024-045104	F	61	+	45	-		-			CCRCC	2
2023-051908	M	34	+	45	-		-			CCRCC	2
2020-58140	M	68	+	46	-		-			CCRCC	2
2021-102244	M	34	+	46	-		-			CCRCC	2
2021-114877	M	75	+	46	-		-			CCRCC	2
2021-30744	M	63	+	46	-		-			CCRCC	2
2021-64025	M	49	+	46	-		-			CCRCC	2
2021-89616	M	64	+	46	-		-			CCRCC	2
2022-021637	M	52	+	46	-		-			CCRCC	3
2022-024232	M	55	+	46	+	37	-			CCRCC	2
2022-056085	M	72	+	46	-		-			CCRCC	2
2020-58140	M	68	+	46	-		-			CCRCC	2
2023-092871	M	52	+	46	+	40	-			CCRCC	2
2023-058038	M	70	+	46	-		-			CCRCC	2
2023-078373	M	60	+	46	-		-			CCRCC	3
2024-075563	M	74	+	46	-		-			CCRCC	2
2023-065141	M	42	+	46	-		-			CCRCC	2
2023-077946	M	54	+	46	-		-			CCRCC	2
2020-85224	M	56	+	46.67	-		-			CCRCC	2
2020-85224	M	56	+	46.67	-		-			CCRCC	2
2019-78158	F	51	+	46.67	-		-			CCRCC	2
2020-88979	F	70	+	46.67	-		-			CCRCC	2
2020-18441	F	64	+	46.77	-		-			CCRCC	2
2020-18441	F	64	+	46.77	-		-			CCRCC	2
2021-119975	M	58	+	47	-		-			CCRCC	2
2021-119979	F	49	+	47	-		-			CCRCC	2
2021-15373	M	39	+	47	+	36	-			CCRCC	2
2021-41390	F	64	+	47	+	30	-			CCRCC	2
2021-47052	F	58	+	47	-		-			CCRCC	2
2021-87930	M	67	+	47	-		-			CCRCC	2
2021-96565	M	48	+	47	-		-			CCRCC	2
2022-000640	M	64	+	47	-		-			CCRCC	3
2022-037971	M	63	+	47	-		-			CCRCC	1
2022-071287	F	69	+	47	-		-			CCRCC	2
2023-036301	F	36	+	47	-		-			CCRCC	2
2023-074169	M	71	+	47	-		-			CCRCC	3
2023-048639	M	53	+	47	-		-			CCRCC	2
2023-123129	M	36	+	47	+	10	-			CCRCC	2
2024-020747	F	56	+	47	-		-			CCRCC	2
2023-016063	F	46	+	47	-		-			CCRCC	2
2023-056314	M	65	+	47	-		-			CCRCC	3
2024-044692	M	71	+	47	-		-			CCRCC	2
2024-078504	M	61	+	47	-		-			CCRCC	2
2022-015088	F	44	+	47.5	-		-			CCRCC	2
2020-77393	M	52	+	47.78	-		-			CCRCC	2
2020-53423	M	58	+	47.78	-		-			CCRCC	1
2019-48768	M	50	+	47.78	-		-			CCRCC	3
2019-60960	M	76	+	47.78	+	60	-			CCRCC	2
2020-77393	M	52	+	47.78	-		-			CCRCC	2
2020-50010	F	64	+	48	-		-			CCRCC	1
2020-97186	F	40	+	48	-		-			CCRCC	2
2021-41354	M	54	+	48	-		-			CCRCC	2
2021-44388	M	58	+	48	-		-			CCRCC	2
2021-46626	M	38	+	48	-		-			CCRCC	3
2022-059644	F	64	+	48	-		-			CCRCC	1
2022-070808	F	70	+	48	-		-			CCRCC	2
2022-085299	M	69	+	48	-		-			CCRCC	3
2022-095256	M	59	+	48	-		-			CCRCC	2
2023-002216	F	59	+	48	-		-			CCRCC	2
2020-50010	F	64	+	48	-		-			CCRCC	1
2020-97186	F	40	+	48	-		-			CCRCC	2
2023-022614	M	50	+	48	-		-			CCRCC	4
2023-119158	F	68	+	48	-		-			CCRCC	2
2024-037219	M	54	+	48	+	20	-			CCRCC	2
2024-068469	F	47	+	48	-		-			CCRCC	2
2023-106817	M	61	+	48	-		-			CCRCC	2
2023-119607	F	56	+	48	-		-			CCRCC	2
2024-067060	M	60	+	48	-		+	1.3	3	CCRCC	2
2023-040655	F	40	+	48	-		-			CCRCC	2
2023-101466	F	42	+	48	+	21	-			CCRCC	2
2023-079221	M	30	+	48	-		-			CCRCC	2
2019-20975	F	78	+	48.75	-		-			CCRCC	2
H201901030	M	47	+	48.89	-		-			CCRCC	4
2020-68649	M	58	+	48.89	+	30	-			CCRCC	2
2020-53422	F	46	+	48.89	-		-			CCRCC	1
2020-42059	F	68	+	49	-		-			CCRCC	2
2021-113150	M	66	+	49	-		-			CCRCC	2
2021-15011	M	34	+	49	-		-			CCRCC	2
2021-58622	M	67	+	49	-		-			CCRCC	2
2021-66923	M	65	+	49	-		-			CCRCC	3
2019-77375	F	54	+	49	-		-			CCRCC	3
2020-42059	F	68	+	49	-		-			CCRCC	2
2024-069951	M	68	+	49	-		-			CCRCC	2
2023-032918	F	67	+	49	-		-			CCRCC	2
2024-037231	M	58	+	49	-		-			CCRCC	3
2023-045937	M	67	+	49	-		-			CCRCC	2
2023-014333	F	27	+	49	-		-			CCRCC
2023-048679	F	60	+	49	-		-			CCRCC	2
2023-051921	M	83	+	49	-		-			CCRCC	2
2024-048908	M	47	+	49	-		-			CCRCC	2
2020-54231	M	68	+	50	-		-			CCRCC	4
2021-103473	M	52	+	50	-		-			CCRCC	3
2021-109957	F	42	+	50	-		-			CCRCC	2
2021-29388	F	64	+	50	+	35	-			CCRCC	2
2021-47555	M	68	+	50	+	40	-			CCRCC	3
2021-52336	F	52	+	50	-		-			CCRCC	1
2021-62248	M	65	+	50	-		-			CCRCC	1
2021-89668	F	51	+	50	-		-			CCRCC	2
2021-91166	M	56	+	50	-		-			CCRCC	2
2021-92250	M	74	+	50	-		-			CCRCC	2
2022-011070	F	49	+	50	-		-			CCRCC	3
2022-039907	F	78	+	50	-		-			CCRCC	3
2022-085324	F	66	+	50	-		-			CCRCC	3
2022-088673	M	42	+	50	-		-			CCRCC	2
2022-092132	F	48	+	50	-		-			CCRCC	2
2023-000610	M	52	+	50	-		-			CCRCC	2
2019-19208	M	64	+	50	-		-			CCRCC	2
2024-079460	F	54	+	50	-		+	1.6	2.7	CCRCC	3
2024-050988	M	62	+	50	-		+	1.7	2.7	CCRCC	3
2024-047929	F	75	+	50	-		+	1.3	2.8	CCRCC	2
2024-043692	M	48	+	50	-		-			CCRCC	4
2023-068195	F	60	+	50	-		-			CCRCC	2
2024-012004	M	56	+	50	-		-			CCRCC	3
2023-059330	F	65	+	50	-		-			CCRCC	3
2023-102524	M	56	+	50	-		-			CCRCC	2
2023-054295	M	61	+	50	-		-			CCRCC	2
2024-072971	M	74	+	50	-		-			CCRCC	3
2024-060888	M	55	+	50	-		-			CCRCC	2
2023-057494	M	36	+	50	-		-			CCRCC	2
2024-064541	F	54	+	50	-		-			CCRCC	2
2024-033378	M	54	+	50	-		-			CCRCC	3
2023-014254	M	40	+	50	-		-			CCRCC	3
2023-049868	F	48	+	50	+	40	-			CCRCC	4
2024-028200	F	68	+	50	-		-			CCRCC	2
2023-032378	F	40	+	50	-		-			CCRCC	2
2023-113718	M	55	+	50	-		-			CCRCC	2
2023-091887	F	65	+	50	-		-			CCRCC	2
2023-100101	M	34	+	50	-		-			CCRCC	2
2023-075764	F	67	+	50	-		-			CCRCC	1
2024-015675	M	71	+	50	-		+	1.7	2.4	CCRCC	3
2024-071475	M	47	+	50	-		-			CCRCC	2
2024-069052	M	57	+	50	-		-			CCRCC	2
2024-046803	M	59	+	50	-		-			CCRCC	2
2023-060403	M	81	+	50	-		+	1.5	4.8	CCRCC	3
2017-51485	M	42	+	50.5	-		-			CCRCC	3
2021-00035	M	55	+	50.66	-		-			CCRCC	2
2017-46259	M	73	+	51	-		-			CCRCC	2
2021-04112	M	51	+	51	-		+			CCRCC	3
2021-25170	M	36	+	51	-		-			CCRCC	2
2021-29385	M	47	+	51	-		-			CCRCC	2
2021-36250	M	49	+	51	-		-			CCRCC	1
2021-37823	F	59	+	51	-		-			CCRCC	1
2021-86960	F	66	+	51	-		-			CCRCC	2
2022-044017	M	69	+	51	-		-			CCRCC	3
2022-056542	M	47	+	51	-		-			CCRCC	2
2022-059533	M	77	+	51	-		-			CCRCC	3
2020-96156	M	48	+	51	-		-			CCRCC	2
2024-005980	M	54	+	51	+	25	+	1.49	3.1	CCRCC	2
2023-075379	F	69	+	51	-		-			CCRCC	2
2023-053509	M	24	+	51	-		-			CCRCC	1
2024-001390	M	50	+	51	+	16	-			CCRCC	2
2024-056707	F	66	+	51	-		-			CCRCC	3
2024-040338	M	29	+	51	+	25	-			CCRCC	2
2024-006785	M	64	+	51	-		+	1.2	2.6	CCRCC	3
2024-019027	M	68	+	51	-		+	1.8	3.5	CCRCC	3
2024-028700	F	77	+	51	+	24	-			CCRCC	2
2024-040356	F	54	+	51	-		-			CCRCC	2
2020-29884	M	46	+	51.11	+	51.11	-			CCRCC	2
2020-58562	M	73	+	51.11	+	35.56	-			CCRCC	2
2020-66851	M	46	+	51.11	-		-			CCRCC	2
2020-72632	M	52	+	51.11	+	33.33	-			CCRCC	2
2021-75168	M	62	+	51.11	-		-			CCRCC	2
2020-52292	M	75	+	51.11	-		-			CCRCC	2
2020-66851	M	46	+	51.11	-		-			CCRCC	2
2020-58562	M	73	+	51.11	+	35.56	-			CCRCC	2
2020-72632	M	52	+	51.11	+	33.33	-			CCRCC	2
2020-81411	M	74	+	51.46	-		-			CCRCC	2
2020-81411	M	74	+	51.46	-		-			CCRCC	2
2021-05185	F	63	+	52	-		-			CCRCC	3
2021-116072	M	55	+	52	-		-			CCRCC	3
2021-14556	M	57	+	52	-		-			CCRCC	2
2021-45397	M	60	+	52	-		-			CCRCC	3
2021-52337	M	43	+	52	-		-			CCRCC	2
2021-89768	M	71	+	52	-		-			CCRCC	2
2022-039573	M	59	+	52	-		-			CCRCC	2
2022-082883	M	53	+	52	-		-			CCRCC	1
2023-091128	M	40	+	52	-		+	1.6	3	CCRCC	2
2024-026211	M	62	+	52	-		-			CCRCC	3
2023-108125	F	36	+	52	-		-			CCRCC	2
2023-019638	F	58	+	52	-		-			CCRCC	2
2023-111401	F	38	+	52	-		-			CCRCC	3
2023-107659	F	65	+	52	+	26	-			CCRCC	2
2023-021923	M	27	+	52	-		-			CCRCC	2
2023-111367	M	46	+	52	-		-			CCRCC	3
2023-121842	M	65	+	52	-		-			CCRCC	2
2020-63113	F	77	+	52.22	-		-			CCRCC	2
2020-55754	M	45	+	52.22	-		-			CCRCC	2
2020-11558	F	50	+	53	-		-			CCRCC	2
2020-97191	F	48	+	53	+	53	-			CCRCC	3
2021-05571	M	70	+	53	-		-			CCRCC	4
2021-34640	M	57	+	53	-		-			CCRCC	2
2022-044760	M	63	+	53	-		-			CCRCC	2
2022-057666	M	42	+	53	-		-			CCRCC	2
2022-069841	M	58	+	53	-		-			CCRCC	2
2020-11558	F	50	+	53	-		-			CCRCC	2
2023-074156	F	60	+	53	-		-			CCRCC	2
2023-078399	F	68	+	53	-		-			CCRCC	2
2024-014508	M	77	+	53	-		-			CCRCC	3
2023-067270	M	40	+	53	-		-			CCRCC	2
2024-074527	M	60	+	53	-		+	1.9	3.6	CCRCC	4
2023-048649	F	59	+	53	-		+	1.47	3	CCRCC	2
2019-74517	M	59	+	53.33	-		-			CCRCC	2
2020-83122	M	54	+	53.33	+	33.33	-			CCRCC	2
2020-74787	F	59	+	53.33	+	35.55	-			CCRCC	2
2019-25349	F	69	+	53.33	-		-			CCRCC	2
2019-74517	M	59	+	53.33	-		-			CCRCC	2
2020-83122	M	54	+	53.33	+	33.33	-			CCRCC	2
2021-01870	M	56	+	54	-		-			CCRCC	2
2021-32095	M	68	+	54	-		-			CCRCC	3
2021-42336	M	58	+	54	+	37	-			CCRCC	1
2021-59046	F	44	+	54	-		-			CCRCC	2
2021-83893	F	59	+	54	+	16	-			CCRCC	2
2024-078531	F	73	+	54	-		-			CCRCC	2
2023-080758	M	55	+	54	-		-			CCRCC	3
2023-057989	M	68	+	54	-		-			CCRCC	1
2024-066017	M	59	+	54	-		-			CCRCC	2
2024-073593	M	50	+	54	-		-			CCRCC	3
2023-052287	M	71	+	54	-		-			CCRCC	3
2023-013302	M	62	+	54	-		-			CCRCC	3
2019-20930	M	48	+	54.4	-		-			CCRCC	2
2020-13910	M	56	+	54.44	+	54.44	-			CCRCC	3
2020-60395	F	60	+	54.44	-		-			CCRCC	2
2019-23736	M	58	+	54.44	-		-			CCRCC	2
2020-88978	F	31	+	54.44	-		-			CCRCC	2
2020-60395	F	60	+	54.44	-		-			CCRCC	2
2020-44500	M	43	+	54.44	-		-			CCRCC	2
2019-74154	M	71	+	55	-		-			CCRCC	2
2021-00383	F	44	+	55	+	55	-			CCRCC	2
2021-33805	F	42	+	55	-		-			CCRCC	2
2021-52201	F	32	+	55	-		-			CCRCC	2
2022-046720	M	34	+	55	-		-			CCRCC	1
2023-118167	F	62	+	55	+	18	-			CCRCC	2
2024-074520	F	52	+	55	+	15	-			CCRCC	2
2024-003820	F	67	+	55	+	28	-			CCRCC	2
2024-067458	M	56	+	55	-		-			CCRCC	2
2023-055226	M	48	+	55	-		+	1.45	2.9	CCRCC	3
2024-012760	F	58	+	55	-		-			CCRCC
2020-14936	M	55	+	55.56	-		-			CCRCC	1
2020-57709	M	68	+	55.56	-		-			CCRCC	3
2020-77837	M	54	+	55.56	-		-			CCRCC	2
2020-33151	M	76	+	55.56	-		-			CCRCC	2
2020-57709	M	68	+	55.56	-		-			CCRCC	3
2020-14936	M	55	+	55.56	-		-			CCRCC	1
2020-69609	M	70	+	55.56	-		-			CCRCC	2
2020-33172	M	55	+	55.56	-		-			CCRCC	2
2020-77837	M	54	+	55.56	-		-			CCRCC	2
2021-00042	M	64	+	56	-		-			CCRCC	3
2022-058552	M	68	+	56	-		-			CCRCC	3
2022-059499	M	55	+	56	-		-			CCRCC	2
2022-076268	F	56	+	56	-		-			CCRCC	2
2023-074115	M	81	+	56	-		+	1.44	3.4	CCRCC	3
2024-040341	M	69	+	56	-		-			CCRCC	3
2024-032842	F	46	+	56	-		-			CCRCC	1
2023-120527	M	45	+	56	+	32	-			CCRCC	2
2023-042899	F	39	+	56	+	23	-			CCRCC	2
2024-069477	F	65	+	56	-		-			CCRCC	2
2023-080774	M	46	+	56	-		-			CCRCC	3
2020-57705	M	70	+	56.67	+	30	-			CCRCC	3
2020-61176	F	57	+	56.67	-		-			CCRCC	2
H201800161	M	48	+	56.67	-		-			CCRCC	2
2019-19920	M	73	+	56.67	-		-			CCRCC	3
2020-33171	F	51	+	56.67	-		-			CCRCC	2
2020-61176	F	57	+	56.67	-		-			CCRCC	2
2020-57705	M	70	+	56.67	+	30	-			CCRCC	3
2020-94900	M	70	+	56.67	+	30	-			PRCC	3
2021-01112	F	53	+	57	-		-			CCRCC	3
2021-09972	M	56	+	57	+	23	-			CCRCC	1
2021-61394	M	53	+	57	-		-			CCRCC	2
2022-046735	M	42	+	57	-		-			CCRCC	2
2022-054035	M	63	+	57	-		-			CCRCC	2
2022-058562	M	71	+	57	-		-			CCRCC	4
2022-076236	F	61	+	57	-		-			CCRCC	2
2019-78557	M	62	+	57	-		-			CCRCC	2
2024-031092	M	56	+	57	-		+	1.43	3	CCRCC	3
2023-118743	M	86	+	57	-		-			CCRCC	2
2024-015243	F	48	+	57	-		-			CCRCC	2
2024-023308	F	48	+	57	-		-			CCRCC	2
2024-042055	M	45	+	57	-		-			CCRCC	2
2019-61631	M	36	+	57.69	+	42.22	-			CCRCC	2
2019-14480	M	68	+	57.78	-		-			CCRCC	1
2019-34532	M	56	+	57.78	-		-			CCRCC	2
2020-36957	M	57	+	57.78	-		-			CCRCC	2
2020-37393	M	60	+	57.78	-		-			CCRCC	2
2020-90515	F	53	+	57.78	-		-			CCRCC	2
2020-37393	M	60	+	57.78	-		-			CCRCC	2
2019-34532	M	56	+	57.78	-		-			CCRCC	2
2020-36957	M	57	+	57.78	-		-			CCRCC	2
2020-90515	F	53	+	57.78	-		-			CCRCC	2
2019-14480	M	68	+	57.78	-		-			CCRCC	1
H201902000	M	63	+	57.78	-		-			PRCC	2
H201901747	F	56	+	57.8	-		-			CCRCC	4
2021-12501	M	61	+	58	-		-			CCRCC	2
2021-55946	M	66	+	58	-		-			CCRCC	2
2022-019951	M	70	+	58	-		+	1.8	3.7	CCRCC	3
2022-073274	M	85	+	58	-		-			CCRCC	2
2024-065514	F	71	+	58	-		-			CCRCC	2
2024-015399	M	60	+	58	-		+	1.8	3.4	CCRCC
2023-016887	F	45	+	58	-		-			CCRCC	2
2023-048593	M	50	+	58	-		-			CCRCC	2
2023-025220	F	61	+	58	-		-			CCRCC	4
2024-023339	M	73	+	58	-		+	1.9	3.3	CCRCC	4
2020-62634	F	73	+	58.89	-		-			CCRCC	2
2020-62634	F	73	+	58.89	-		-			CCRCC	2
2019-19207	M	50	+	58.89	-		-			CCRCC	2
2019-63367	M	46	+	58.89	-		-			CCRCC	1
2020-35069	F	60	+	59	-		-			CCRCC	2
2021-102215	M	65	+	59	-		-			CCRCC	3
2021-89769	M	48	+	59	-		-			CCRCC	2
2021-98236	M	57	+	59	-		-			CCRCC	2
2020-35069	F	60	+	59	-		-			CCRCC	2
2023-055174	M	31	+	59	-		-			CCRCC	3
2023-070311	M	53	+	59	-		-			CCRCC	2
2023-059739	F	58	+	59	-		-			CCRCC	2
2023-030520	M	48	+	59	-		-			CCRCC	1
2023-076715	M	66	+	59	-		-			CCRCC	3
2023-013785	F	57	+	59	-		-			CCRCC	2
2024-060936	M	68	+	59	-		-			CCRCC	2
2020-37749	M	72	+	60	-		-			CCRCC	2
2020-73071	M	76	+	60	-		-			CCRCC	2
2021-01896	M	64	+	60	-		-			CCRCC	3
2021-116078	F	52	+	60	-		-			CCRCC	3
2021-19716	F	53	+	60	-		-			CCRCC	2
2022-001834	M	41	+	60	-		-			CCRCC	2
2022-006971	M	56	+	60	-		-			CCRCC	2
2022-010653	F	58	+	60	-		-			CCRCC	2
2022-037159	F	58	+	60	-		-			CCRCC	2
2022-056556	F	59	+	60	-		-			CCRCC	2
2022-069864	F	56	+	60	-		-			CCRCC	2
2022-071754	F	75	+	60	-		-			CCRCC	1
2023-000632	M	51	+	60	-		+	1.56	2.48	CCRCC	2
H202100318	M	43	+	60	-		-			CCRCC	2
2020-71013	F	77	+	60	-		-			CCRCC	2
2020-53424	F	51	+	60	-		-			CCRCC	3
2020-73071	M	76	+	60	-		-			CCRCC	2
2020-37749	M	72	+	60	-		-			CCRCC	2
2023-050664	F	74	+	60	-		+	1.4	5	CCRCC	2
2024-059826	M	66	+	60	+	10	-			CCRCC	2
2024-076105	F	54	+	60	+	27	-			CCRCC	2
2023-065724	M	69	+	60	-		-			CCRCC	2
2024-010413	M	66	+	60	-		-			CCRCC	2
2023-098736	F	80	+	60	-		+	1.9	3.5	CCRCC	3
2024-041509	F	67	+	60	-		-			CCRCC	3
2023-079557	M	85	+	60	-		+	1.1	2.5	CCRCC	3
2024-018170	F	52	+	60	-		-			CCRCC	2
2024-076099	M	76	+	60	-		-			CCRCC	4
2023-116928	M	66	+	60	-		+	1.4	3.4	CCRCC	3
2024-064527	M	45	+	60	-		-			CCRCC	1
2023-092831	M	80	+	60	-		-			CCRCC	3
2023-117719	F	42	+	60	-		-			CCRCC	1
2023-049432	M	58	+	60	-		-			CCRCC	3
2023-108690	M	48	+	60	-		-			CCRCC	2
2023-027732	M	75	+	60	-		-			CCRCC
2021-64745	F	61	+	61	-		-			CCRCC	2
2021-66896	F	60	+	61	-		-			CCRCC	1
2021-84246	M	52	+	61	-		-			CCRCC	2
2022-041740	M	34	+	61	-		-			CCRCC	3
2022-073765	M	33	+	61	-		-			CCRCC	2
2024-034308	M	59	+	61	-		+	1.8	3	CCRCC	3
2023-074529	F	61	+	61	-		-			CCRCC	2
2024-006945	F	66	+	61	-		-			CCRCC	2
2023-102937	F	65	+	61	-		-			CCRCC	2
2024-067993	F	70	+	61	+	20	-			CCRCC	2
2019-56675	F	66	+	61.11	-		-			CCRCC	2
2020-25378	M	66	+	61.11	-		-			CCRCC	3
2020-42891	F	56	+	61.11	-		-			CCRCC	3
2020-19552	M	70	+	61.11	-		-			CCRCC	3
2019-56675	F	66	+	61.11	-		-			CCRCC	2
2020-42891	F	56	+	61.11	-		-			CCRCC	3
2020-56138	M	33	+	61.11	-		-			CCRCC	2
2020-25378	M	66	+	61.11	-		-			CCRCC	3
2021-37024	M	56	+	62	-		-			CCRCC	2
2021-42736	M	48	+	62	-		-			CCRCC	2
2022-061389	M	57	+	62	-		-			CCRCC	2
2023-097247	M	55	+	62	-		-			CCRCC	2
2023-063037	F	63	+	62	-		-			CCRCC	2
2023-013300	F	43	+	62	-		-			CCRCC	3
2023-047215	M	46	+	62	-		-			CCRCC	2
2024-058712	F	74	+	62	-		+	2.2	3.4	CCRCC	2
2018-04439	M	80	+	62.22	-		-			CCRCC	4
2019-94865	M	58	+	62.22	+	62.22	-			CCRCC	1
2020-12466	M	63	+	62.22	-		-			CCRCC	4
2020-14933	M	51	+	62.22	-		-			CCRCC	2
2020-29848	F	68	+	62.22	-		-			CCRCC	3
2020-29883	F	65	+	62.22	-		-			CCRCC	2
2020-36973	M	59	+	62.22	-		-			CCRCC	4
2020-61797	M	32	+	62.22	+	26.67	-			CCRCC	2
2020-75236	F	57	+	62.22	+	24.44	-			CCRCC	2
2020-61797	M	32	+	62.22	+	26.67	-			CCRCC	2
2020-12466	M	63	+	62.22	-		-			CCRCC	4
2019-81750	F	59	+	62.22	-		-			CCRCC	2
2020-75236	F	57	+	62.22	+	24.44	-			CCRCC	2
2020-66540	M	63	+	62.22	-		-			CCRCC	3
2019-58079	M	59	+	62.22	-		-			CCRCC	1
2020-29883	F	65	+	62.22	-		-			CCRCC	2
2020-29848	F	68	+	62.22	-		-			CCRCC	3
2020-14933	M	51	+	62.22	-		-			CCRCC	2
2020-36973	M	59	+	62.22	-		-			CCRCC	4
H202200652	F	70	+	62.5	-		+	1.8	3.3	CCRCC	4
2020-65482	M	46	+	63	-		-			CCRCC	2
2022-037609	F	50	+	63	-		-			CCRCC	2
2022-076245	M	80	+	63	-		-			CCRCC	2
2022-087147	M	51	+	63	-		-			CCRCC	1
2020-65482	M	46	+	63	-		-			CCRCC	2
2024-005503	F	75	+	63	-		-			CCRCC	2
2024-025277	M	57	+	63	-		-			CCRCC	2
2023-026853	M	77	+	63	-		-			CCRCC	2
2020-06079	F	67	+	63.33	-		-			CCRCC	3
2020-40103	M	78	+	63.33	-		-			CCRCC	2
2020-41625	F	45	+	63.33	-		-			CCRCC	2
2019-32922	M	54	+	63.33	-		-			CCRCC	2
2020-40103	M	78	+	63.33	-		-			CCRCC	2
2020-23714	M	63	+	63.33	-		-			CCRCC	2
2020-04015	M	64	+	63.33	-		-			CCRCC	4
2020-41625	F	45	+	63.33	-		-			CCRCC	2
2019-81349	M	49	+	63.33	-		-			CCRCC	2
2020-06079	F	67	+	63.33	-		-			CCRCC	3
2022-060843	M	67	+	64	-		-			CCRCC	2
2022-090686	F	54	+	64	-		-			CCRCC	3
H201701501	F	52	+	64	-		-			CCRCC	2
2023-018677	M	70	+	64	-		-			CCRCC	2
2024-014491	M	46	+	64	-		-			CCRCC	2
2019-50464	M	53	+	64.4	-		-			CCRCC	2
2019-50464	M	53	+	64.4	-		-			CCRCC	2
2019-13365	F	63	+	64.44	-		-			CCRCC	2
2019-13365	F	63	+	64.44	-		-			CCRCC	2
2019-44592	M	60	+	64.44	-		-			CCRCC	3
2019-52420	M	33	+	64.75	-		-			CCRCC	2
2021-55043	M	46	+	65	-		-			CCRCC	2
2023-057967	F	25	+	65	-		-			CCRCC	2
2024-011477	F	55	+	65	+	30	-			CCRCC	3
2024-012732	M	51	+	65	-		-			CCRCC	2
2024-057102	F	38	+	65	-		-			CCRCC	2
2024-050482	F	54	+	65	-		-			CCRCC	2
2024-071037	M	66	+	65	-		-			CCRCC	2
2023-045990	M	52	+	65	-		-			CCRCC	2
2019-16035	M	60	+	65.56	-		-			CCRCC	2
2020-08213	F	51	+	65.56	-		-			CCRCC	2
2020-22492	M	56	+	65.56	-		-			CCRCC	3
2020-83113	F	45	+	65.56	-		-			CCRCC	2
H201901198	M	62	+	65.56	-		-			CCRCC	4
2019-16035	M	60	+	65.56	-		-			CCRCC	2
2020-22492	M	56	+	65.56	-		-			CCRCC	3
2020-08213	F	51	+	65.56	-		-			CCRCC	2
H201901198	M	62	+	65.56	-		-			CCRCC	4
2020-32264	M	58	+	65.56	-		-			CCRCC	2
2020-83113	F	45	+	65.56	-		-			CCRCC	2
2020-64594	M	63	+	66	-		-			CCRCC	2
2021-95168	M	48	+	66	-		-			CCRCC	2
2020-64594	M	63	+	66	-		-			CCRCC	2
2020-25868	M	80	+	66	-		+	2.34	3.39	CCRCC
2024-072511	F	73	+	66	-		-			CCRCC	2
2019-24106	M	69	+	66.67	-		-			CCRCC	3
2020-10374	F	72	+	66.67	-		-			CCRCC	2
2020-19595	M	78	+	66.67	-		-			CCRCC	2
2019-24106	M	69	+	66.67	-		-			CCRCC	3
2020-44496	F	52	+	66.67	-		-			CCRCC	2
2019-85014	M	65	+	66.67	-		-			CCRCC	2
2019-72251	M	71	+	66.67	-		-			CCRCC	2
2019-85013	F	50	+	66.67	-		-			CCRCC	2
2019-46783	M	63	+	66.67	-		-			CCRCC	2
2020-19595	M	78	+	66.67	-		-			CCRCC	2
2019-18374	M	70	+	66.67	-		+	1.3	3.39	CCRCC	4
2020-10374	F	72	+	66.67	-		-			CCRCC	2
2019-18374	M	70	+	66.67	-		+	1.3	3.5	CCRCC
2021-29787	F	78	+	67	-		-			CCRCC	4
2023-098751	M	59	+	67	-		+	2.2	3	CCRCC	2
2024-027686	M	57	+	67	-		+	1.7	3	CCRCC	3
2020-60412	M	75	+	67.78	-		-			CCRCC	2
2019-23310	F	68	+	67.78	-		-			CCRCC	3
2023-025604	M	55	+	68	-		-			CCRCC	4
2023-012865	M	49	+	68	-		-			CCRCC	2
2023-026635	F	71	+	68	-		+	1.32	2.7	CCRCC	2
2019-89477	M	70	+	68.52	-		-			CCRCC	3
2019-89477	M	70	+	68.52	-		-			CCRCC	3
2019-60959	M	56	+	68.89	-		-			CCRCC	3
2019-95005	M	50	+	68.89	-		-			CCRCC	3
H201900070	M	67	+	68.89	-		-			CCRCC	4
H202000663	M	50	+	68.89	-		-			CCRCC	4
2019-60959	M	56	+	68.89	-		-			CCRCC	3
2019-91342	F	44	+	68.89	-		-			CCRCC	2
H201900070	M	67	+	68.89	-		-			CCRCC	4
2019-95005	M	50	+	68.89	-		-			CCRCC	3
H202000663	M	50	+	68.89	-		-			CCRCC	4
2021-108642	M	74	+	70	-		-			CCRCC	1
2022-018513	F	73	+	70	-		-			CCRCC	2
2022-020584	M	55	+	70	-		-			CCRCC	2
2022-081832	F	48	+	70	-		-			CCRCC	1
2019-83343	M	69	+	70	-		-			CCRCC	2
2019-89875	M	42	+	70	-		-			CCRCC	2
2019-64178	M	63	+	70	-		-			CCRCC	2
2019-78552	M	63	+	70	-		-			CCRCC	2
2019-59807	M	69	+	70	-		-			CCRCC	3
2019-68775	M	53	+	70	-		-			CCRCC	2
2019-93248	F	55	+	70	-		-			CCRCC	2
2024-011557	F	69	+	70	-		-			CCRCC	2
2023-099640	F	59	+	70	-		-			CCRCC	2
2024-069957	M	59	+	70	-		-			CCRCC	2
2023-064695	M	37	+	70	-		-			CCRCC	3
2023-075770	F	33	+	70	-		-			CCRCC	2
2023-096790	M	59	+	70	-		+	1.3	2.8	CCRCC	2
2023-097238	M	62	+	70	-		+	1.3	5	CCRCC
2023-012864	M	64	+	70	-		-			CCRCC	2
2024-071035	F	75	+	70	-		-			CCRCC	1
2024-035092	M	54	+	70	-		-			CCRCC
2022-059647	M	41	+	71	-		-			CCRCC	2
2024-001760	M	29	+	71	-		-			CCRCC	1
2023-080864	M	68	+	71	-		-			CCRCC	2
2019-78159	F	59	+	71.11	-		-			CCRCC	2
2020-44045	M	50	+	71.11	-		-			CCRCC	2
2020-55343	F	78	+	71.11	-		-			CCRCC	2
2020-44045	M	50	+	71.11	-		-			CCRCC	2
2019-46419	F	51	+	71.11	-		-			CCRCC	2
2019-78159	F	59	+	71.11	-		-			CCRCC	2
2019-21356	M	43	+	71.11	-		-			CCRCC	4
2020-55343	F	78	+	71.11	-		-			CCRCC	2
2020-49280	M	72	+	71.11	-		-			CCRCC	3
2021-116117	F	43	+	72	-		+	2.43	3.46	CCRCC	4
2022-030918	F	66	+	72	-		-			CCRCC	3
2024-048913	M	42	+	72	-		+	1.5	3	CCRCC	2
2023-045637	F	73	+	72	-		+	1.28	3.2	CCRCC	2
2024-073530	M	55	+	72	-		+	1.45	4.1	CCRCC	3
2024-014507	F	63	+	72	-		-			CCRCC	2
2023-103860	M	34	+	72	+	26	-			CCRCC	2
2023-003522	F	69	+	72	-		+	1.28	3.1	CCRCC
2019-76937	M	55	+	72.22	-		-			CCRCC	2
2022-017379	M	67	+	72.22	-		-			CCRCC	2
2019-76937	M	55	+	72.22	-		-			CCRCC	2
2019-80504	F	55	+	72.22	-		-			CCRCC	2
2021-45270	F	76	+	73	+	73	-			CCRCC	2
2021-81571	M	63	+	73	-		-			CCRCC	2
2022-083343	M	62	+	73	-		-			CCRCC	3
2019-42591	F	37	+	73.33	-		-			CCRCC	2
2019-56677	F	50	+	73.33	-		-			CCRCC	2
2020-60748	M	73	+	73.33	-		-			CCRCC	3
2020-66880	M	46	+	73.33	-		-			CCRCC	3
2020-83560	M	56	+	73.33	-		-			CCRCC	4
2019-56677	F	50	+	73.33	-		-			CCRCC	2
2020-12195	M	65	+	73.33	-		-			CCRCC	2
2020-60748	M	73	+	73.33	-		-			CCRCC	3
2019-69194	M	57	+	73.33	-		-			CCRCC	3
2020-83560	M	56	+	73.33	-		-			CCRCC	4
2019-16419	M	65	+	73.33	-		-			CCRCC	2
2020-66880	M	46	+	73.33	-		-			CCRCC	3
2019-42591	F	37	+	73.33	-		-			CCRCC	2
2022-024085	M	67	+	74	-		-			CCRCC	2
2022-057035	M	58	+	74	-		-			CCRCC	2
2020-63164	M	76	+	74.44	-		-			CCRCC	2
2020-63164	M	76	+	74.44	-		-			CCRCC	2
2020-59993	M	45	+	74.44	-		-			CCRCC	2
2021-121350	M	69	+	75	-		-			CCRCC	3
2021-43580	M	44	+	75	-		-			CCRCC	2
2022-060886	M	66	+	75	-		-			CCRCC	2
2022-062462	F	72	+	75	-		+	1.25	3.45	CCRCC
2024-071043	F	69	+	75	-		+	1.6	3	CCRCC	3
2018-10201	F	69	+	75.5	-		-			CCRCC	2
2019-20956	F	60	+	75.5	-		-			CCRCC	3
2020-14937	M	49	+	75.56	-		-			CCRCC	3
2020-14937	M	49	+	75.56	-		-			CCRCC	3
2022-042504	M	57	+	76	-		-			CCRCC	2
2022-077639	M	66	+	76	-		-			CCRCC	2
2023-002812	M	69	+	76	-		-			CCRCC	3
2022-012268	M	40	+	76	-		+	1.2	3.6	CCRCC
2019-62383	M	52	+	76.67	-		-			CCRCC	2
2019-76980	F	54	+	76.67	-		-			CCRCC	2
2021-05158	M	69	+	77	-		-			CCRCC	2
2022-081334	M	38	+	77	-		-			CCRCC	1
2023-091024	M	70	+	77	-		+	4.1	1.3	CCRCC	4
2019-52458	M	75	+	77.78	-		-			CCRCC	3
2019-22554	M	50	+	77.78	-		-			CCRCC	2
2023-012858	F	67	+	78	-		-			CCRCC	2
2024-005545	M	76	+	78	-		+	1.22	2.8	CCRCC	3
2024-077673	F	61	+	78	-		-			CCRCC	2
2020-01749	M	56	+	78.89	-		-			CCRCC	3
2020-70550	M	34	+	78.89	-		-			CCRCC	3
2020-01749	M	56	+	78.89	-		-			CCRCC	3
2020-70550	M	34	+	78.89	-		-			CCRCC	3
2020-54703	M	74	+	80	+	80	-			CCRCC	3
2022-011058	F	59	+	80	-		-			CCRCC	2
2022-049744	F	53	+	80	-		-			CCRCC	2
2019-59848	M	52	+	80	-		-			CCRCC	3
2023-080773	M	57	+	80	-		-			CCRCC	2
2024-069963	M	34	+	80	-		-			CCRCC	2
2022-038007	M	51	+	81	-		-			CCRCC	3
2022-072719	M	75	+	81	-		-			CCRCC	3
2024-040309	M	60	+	81	-		-			CCRCC	1
2024-077732	F	73	+	81	-		-			CCRCC	2
2024-064593	F	68	+	81	-		+	1	2.2	CCRCC	3
2024-011513	M	64	+	81	-		+	1.63	3.03	CCRCC	3
2020-54596	M	72	+	81.11	-		-			CCRCC	2
2020-58544	M	71	+	81.11	-		-			CCRCC	1
2019-46033	M	70	+	81.11	-		-			CCRCC	4
2019-51646	F	68	+	81.11	-		-			CCRCC	2
2020-54596	M	72	+	81.11	-		-			CCRCC	2
2020-49608	M	51	+	82.22	-		-			CCRCC	2
2020-49608	M	51	+	82.22	-		-			CCRCC	2
2020-24999	M	46	+	83.33	-		-			CCRCC	1
2020-24999	M	46	+	83.33	-		-			CCRCC	1
2020-95264	M	73	+	84	-		-			CCRCC	3
2020-95264	M	73	+	84	-		-			CCRCC	3
2019-59844	M	75	+	84.4	-		-			CCRCC	2
2020-03637	M	56	+	84.44	-		-			CCRCC	2
2019-84144	M	56	+	84.44	-		-			CCRCC	2
2020-03637	M	56	+	84.44	-		-			CCRCC	2
2022-025395	M	61	+	85	-		-			CCRCC	2
2022-057004	M	70	+	86	-		-			CCRCC	1
2019-48405	M	70	+	86.67	-		-			CCRCC	2
2019-83333	M	57	+	86.67	-		-			CCRCC	2
2019-48405	M	70	+	86.67	-		-			CCRCC	2
2020-00568	F	66	+	87.78	-		-			CCRCC	2
2023-021927	F	35	+	90	-		+	1.1	3.9	CCRCC	2
2019-55974	M	50	+	90	-		-			PRCC	3
2022-081865	M	61	+	91	-		+	1.09	2.69	CCRCC
2022-091204	M	61	+	91	-		+	1.09	2.74	CCRCC
2022-029758	M	60	+	93	+	43	+	1.07	4.6	CCRCC	2
2019-83716	M	42	+	93.33	-		-			CCRCC	2

## Sheet: Supplementary Table S2
Supplementary Table S2: 3p deletion ratios in normal renal tubular epithelial cells used for cut-off calculation (Mean + 3SD method)
F24-2970	0.09
F24-2884	0.04
F24-2888	0.02
F24-2708	0.05
F24-2709	0.05
F24-2720	0.07
F24-2705	0.04
F24-2707	0.05
F24-3669	0.04
F24-3496	0.02
F24-3437	0.01
F24-3412	0.09
F24-3413	0.01
F24-3319	0.01
F24-3109	0.07
F24-3040	0.12
F24-3044	0.05
F24-3046	0.05
F24-2994	0.1
F24-2996	0.06
F24-2954	0.05
F24-2953	0.04
F24-2883	0.03
F24-2846	0.04
F24-2710	0.04
F23-2253	0.165138
F23-2248	0.127451
F23-2267	0.161017
F23-2271	0.0826446
F23-2279	0.12
F23-2265	0.08
F23-2290	0.145631
F23-2301	0.1
F23-2302	0.0588235
F23-2318	0.16
F23-2321	0.180952
F23-2322	0.0980392
F23-2334	0.153846
F23-2345	0.0865385
F23-2350	0.128713
F23-2393	0.0576923
F23-2414	0.11
F23-2531	0.13
F23-2574	0.0784314
F23-2612	0.121495
F23-3037	0.09
mean	0.079922
SD	0.0455722
mean+3SD	0.216639

## Sheet: Supplementary Table S3
Supplementary Table S3: Detailed patterns of chromosome 3 aneuploidy (deletion, amplification, borderline) across subtypes, gender, age, and WHO/ISUP grade
		chr.3 Aneuploidy accompany with:
		Deletion	Amplification	Borderline
subtype
PRCC		0	1	1
ChRCC		0	1	3
CCRCC		64	5	9
	Gender
	Male	45	3	7
	Female	19	2	2
	Age
	≥60	40	4	6
	<60	24	1	3
	WHO/ISUP grade
	Grade 1	1	0	1
	Grade 2	20	3	4
	Grade 3	25	1	2
	Grade 4	6	1	1

## Sheet: Supplementary Table S4
Supplementary Table S4: Mutation frequencies of the top 25 genes across the three chromosome 3 alteration subgroups in the paired FISH-NGS cohort (n=97)
			Group %(n)			p-value*
Rank	Gene	Overall % (n=97)	Group A(n=14)	Group B (n=31)	Group C (n=52)	Overall	A vs B	A vs C	B vs C
1	VHL	84.5 (82)	92.9 (13)	74.2 (23)	88.5 (46)	0.143	0.236	0.672	0.13
2	PBRM1	34.0 (33)	28.6 (4)	22.6 (7)	42.3 (22)	0.167	0.719	0.312	0.062
3	SETD2	22.7 (22)	14.3 (2)	19.4 (6)	25.0 (13)	0.612	1	0.496	0.542
4	KDM5C	19.6 (19)	14.3 (2)	22.6 (7)	19.2 (10)	0.821	0.699	1	0.706
5	BAP1	16.5 (16)	21.4 (3)	12.9 (4)	17.3 (9)	0.685	0.666	0.712	0.76
6	LRP1B	12.4 (12)	14.3 (2)	6.5 (2)	15.4 (8)	0.452	0.577	1	0.305
7	CSMD3	11.3 (11)	14.3 (2)	9.7 (3)	7.7 (4)	0.978	0.634	0.599	1
8	MTOR	10.3 (10)	7.1 (1)	9.7 (3)	11.5 (6)	0.912	1	1	1
9	TP53	8.2 (8)	7.1 (1)	6.5 (2)	7.7 (4)	1	1	1	1
10	ZFHX4	7.2 (7)	7.1 (1)	9.7 (3)	5.8 (3)	0.559	1	1	0.667
11	FAT3	6.2 (6)	7.1 (1)	9.7 (3)	3.8 (2)	0.82	1	0.517	0.357
12	ARID1B	6.2 (6)	0.0 (0)	3.2 (1)	9.6 (5)	0.6	1	0.345	0.412
13	MUC16	6.2 (6)	7.1 (1)	6.5 (2)	5.8 (3)	0.98	1	1	1
14	MST1	6.2 (6)	0.0 (0)	3.2 (1)	9.6 (5)	0.295	1	0.576	0.403
15	TERT	5.2 (5)	7.1 (1)	6.5 (2)	3.8 (2)	0.818	1	0.517	0.627
16–25	(RYR2, KMT2C, STAG2, TRRAP, APOB, BRCA2, KMT2D, CUL3, FRAS1, NF1, etc.)	≤5.2	≤7.1	≤6.5	≤9.6	all >0.40	all >0.30	all >0.25	all >0.40
Statistical methods: Overall p-value by χ² test (or Fisher’s exact when expected counts <5); pairwise p-values by Fisher’s exact test (unadjusted).

## Sheet: Supplementary Table S5
Supplementary Table S5: Detailed clinicopathological and FISH data of the 97 paired FISH-NGS CCRCC cases
case num	sex	age	WHO/ISUP分级	T stage	Max Diameter	3p deletion	3p deletion value	chr.3 monosomy	chr.3 monosomy value	chr.3 aneuploidy	R/3p signal	G/cep 3 signal	mut_number
1	F	69	2	T1a	2	-	10	+	70	-			3
2	F	67	2	T1b	7	-	4	+	75	-			9
3	F	43	3	T1b	7	+	42	-		-			2
4	M	62	3	T1a	4	-	10	+	43	-			12
5	M	40	2	T1a	2	+	68	-		+	1.34	2.7	3
6	F	46	2	T1a	2	-	10	+	59	-			4
7	M	58	3	T1a	2.7	+	44	-		-			5
8	M	78	3	T2a	8	-	7	+	82	-			4
9	M	82	3	T1a	3.8	-	4	+	83	-			4
10	M	59	3	T1b	5.6	-	16	+	43	-			3
11	M	40	2	T1a	2	-	25	+	40	-			7
12	M	58	3	T1b	5	+	50	-		-			11
13	M	31	2	T1a	3.8	+	62	-		-			3
14	F	61	4	T1b	5	-	10	+	35	-			9
15	F	71	2	T1a	2.5	-	6	+	65	-			4
16	M	71	3	T1b	4.5	+	47	-		+	1	3.1	2
17	M	67	4	T2b	12	-	4	-		-			3
18	M	72	3	T1b	7	-	14	+	54	-			3
19	F	59	2	T1a	2.5	+	40	-		-			6
20	M	63	2	T1b	6	-	14	+	65	-			4
21	M	59	3	T1a	3.7	+	30	+	42	-			5
22	M	68	2	T1a	2	-	22	-		-			2
23	F	49	2	T1b	6	+	62	-		+	1.38	2.4	5
24	M	46	2	T1a	2.5	-	5	+	65	-			3
25	M	51	2	T2a	7.2	-	27	-		-			3
26	M	47	2	T1a	2.2	-	8	-		-			2
27	M	66	3	T1b	4.5	-	8	+	67	-			6
28	F	44	2	T1a	0.5	+	41	-		-			3
29	M	36	1	T1a	2.5	+	45	-		-			5
30	F	47	3	T1b	5	+	34	-		-			3
31	M	54	2	T1a	1.5	-	18	+	39	-			7
32	M	46	2	T1a	2.4	-	26	-		-			5
33	F	59	2	T1b	5.8	+	30	+	60	-			9
34	F	60	2	T1b	5.6	-	11	+	42	-			8
35	M	76	3	T1b	7	+	60	-		-			3
36	M	58	3	T1b	5.8	+	47	-		-			6
37	F	38	2	T1a	1.8	-	5	-		-			13
38	F	74	2	T1a	3.5	-	10	+	59	-			1
39	M	62	3	T1b	5.1	+	40	-		+	1.6	2.6	1
40	M	61	2	T1b	5	+	38	-		-			7
41	M	65	3	T1b	4.5	+	30	-		-			3
42	F	68	2	T1b	4.8	+	53	-		-			1
43	M	59	3	T1b	4.5	+	50	-		-			5
44	F	33	2	T1a	3.8	-	8	+	61	-			5
45	M	60	2	T1a	3.9	+	50	-		+	1.5	4.8	15
46	M	68	3	T1b	5.5	-	4	+	72	-			1
47	F	65	3	T1b	6.5	+	45	-		-			6
48	M	64	2	T1a	4	+	42	-		+	1.8	3.4	3
49	M	81	3	T2b	13	-	10	-		-			4
50	M	69	3	T1b	4.5	-	3	+	78	-			5
51	M	65	3	T2a	8.5	+	60	-		+	1.9	3.5	4
52	M	21	2	T1a	3.8	-	9	+	34	-			4
53	F	60	2	T1b	5.7	+	41	-		-			7
54	M	35	3	T1a	3	-	8	-		-			19
55	M	73	3	T2a	7.4	-	5	+	84	-			3
56	M	71	3	T1a	2.5	+	58	-		-			3
57	M	78	3	T1b	5	-	10	+	60	-			2
58	M	40	2	T1b	5	+	31	-		-			3
59	M	70	2	T1a	4	-	6	-		-			2
60	M	62	2	T1a	2.5	-	14	+	70	-			8
61	M	60	2	T1b	5	-	11	-		-			1
62	M	43	3	T1b	5	-	5	+	53	-			4
63	M	72	2	T1a	3.5	+	43	-		+	1.57	3	2
64	M	52	3	T1b	4.5	+	60	-		-			12
65	M	58	2	T1b	6	+	40	-		-			10
66	F	65	3	T1b	6.1	+	41	+	30	-			8
67	F	80	3	T1b	4.7	+	53	+	26	-			3
68	M	45	2	T1a	2.1	-	8	-		-			7
69	M	56	3	T1b	5.5	+	60	-		+	1.4	5	9
70	M	38	3	T1b	6.5	-	17	+	45	-			3
71	M	68	2	T1b	4.5	-	6	+	37	-			2
72	M	37	2	T1b	4.5	-	10	+	28	-			4
73	M	40	2	T2a	8	-	26	-		-			11
74	M	77	3	T2a	9	-	4	+	89	-			3
75	M	62	2	T1a	2	+	31	+	30	-			4
76	M	74	2	T1b	4.2	+	50	-		-			1
77	M	36	2	T1a	3.3	+	41	-		-			10
78	M	33	2	T1a	1.8	+	47	-		-			8
79	M	63	3	T1a	3.5	-	9	+	31	-			6
80	M	32	2	T1a	2.8	+	54	-		-			6
81	M	33	1	T1a	3.3	-	7	+	52	-			2
82	M	60	3	T1a	3.8	+	70	-		-			19
83	M	61	3	T1b	4.3	+	47	-		-			1
84	M	47	3	T1a	3	-	20	+	35	-			2
85	M	63	4	T2b	12	-	5	+	28	-			6
86	M	70	4	T1b	4.8	-	3	+	85	-			3
87	M	68	3	T1a	2.5	-	11	+	62	-			2
88	M	27	2	T1a	1.5	+	78	-		-			2
89	M	48	2	T1b	4.2	+	40	-		-			5
90	M	72	2	T1a	3.7	-	25	-		-			1
91	M	67	3	T2a	7.2	-	3	+	82	-			2
92	M	49	2	T1a	2.1	+	53	-		+	1.47	3	8
93	M	45	2	T1b	4.3	-	15	+	52	-			2
94	M	46	2	T1b	4.1	-	12	-		-			3
95	F	38	2	T1a	2	+	58	-		-			6
96	M	60	4	T1b	6.5	+	50	-		-			6
97	M	50	2	T1a	2	+	49	-		-			7

## Sheet: Supplementary Table S6
Supplementary Table S6: Complete gene list of the 689-gene targeted next-generation sequencing panel
ABCB1	CCND2	DSCAM	FGF3	HNF1A	MAP3K13	NHEJ1	POT1	RXRA	TAP1
ABCG2	CCND3	DUSP4	FGF4	HOXB13	MAP3K14	NKX2-1	POU5F1	RYBP	TAP2
ABL1	CCNE1	DUT	FGF6	HRAS	MAP4K3	NKX3-1	PPARG	RYR2	TBL1XR1
ABRAXAS1	CD74	DYNC2H1	FGF10	HSD3B1	MAPK1	NLRP1	PPM1D	RYR3	TBX3
ACSL3	CD79B	E2F3	FGF12	HSD17B4	MAPK3	NOTCH1	PPP2R1A	SCG5	TCF3
ACVR1	CD274	EDC4	FGF14	HSP90AA1	MAPKAP1	NOTCH2	PPP2R2A	SDC4	TCF4
ACVR2A	CD276	EGFR	FGF19	HSPA4	MAX	NOTCH3	PPP4R2	SDHA	TCF7L2
ACYP2	CDC27	EIF1AX	FGFR1	ICOSLG	MB21D2	NOTCH4	PPP6C	SDHAF2	TEK
ADGRA2	CDC42	EIF4A2	FGFR2	ID3	MC1R	NPM1	PRDM1	SDHB	TERT
AFF4	CDC73	ELAC2	FGFR3	IDH1	MCL1	NQO1	PRDM14	SDHC	TET1
AJUBA	CDH1	ELF3	FGFR4	IDH2	MDC1	NR4A3	PREX2	SDHD	TET2
AKT1	CDH9	ELOC	FH	IFNGR1	MDH2	NRAS	PRKAR1A	SEMA3C	TFE3
AKT2	CDK4	EME1	FLCN	IGF1	MDM2	NRG1	PRKCI	SESN1	TGFBR1
AKT3	CDK6	EME2	FLI1	IGF1R	MDM4	NSD1	PRKD1	SESN2	TGFBR2
ALK	CDK8	EML4	FLNA	IGF2	MECOM	NSD2	PRKDC	SESN3	TIPARP
AMER1	CDK12	EMSY	FLT1	IGF2R	MED12	NSD3	PRKN	SETD2	TMEM127
APC	CDKN1A	EP300	FLT3	IKBKE	MEF2B	NT5C2	PRPF40B	SF3B1	TMPRSS2
APOB	CDKN1B	EPCAM	FLT4	IKZF1	MEN1	NTHL1	PRSS1	SGK1	TNFAIP3
AR	CDKN1C	EPHA2	FOXA1	IL7R	MERTK	NTRK1	PTCH1	SH2B3	TNFRSF14
ARAF	CDKN2A	EPHA3	FOXL2	IL10	MET	NTRK2	PTCH2	SH2D1A	TNFSF11
ARID1A	CDKN2B	EPHA4	FOXO1	INHA	MGA	NTRK3	PTEN	SHOC2	TOP1
ARID1B	CDKN2C	EPHB1	FOXP1	INHBA	MGMT	NUDT18	PTGIS	SHPRH	TOP3A
ARID2	CDRT4	EPPK1	FRAS1	INPP4A	MITF	NUF2	PTP4A1	SHQ1	TOPBP1
ASXL1	CDX2	ERBB2	FUBP1	INPP4B	MKNK1	NUTM1	PTPN11	SIPA1	TP53
ATAD2	CEBPA	ERBB3	FYN	INSR	MLH1	NYAP2	PTPRD	SLC7A8	TP53BP1
ATF1	CETN2	ERBB4	G6PC	IRF2	MLH3	PAK1	PTPRO	SLC28A3	TP63
ATM	CFTR	ERCC1	GAB2	IRF4	MMS19	PAK5	PTPRS	SLC34A2	TPM3
ATR	CHD1	ERCC2	GABRA6	IRS2	MPL	PALB2	PTPRT	SLC45A3	TRAF2
ATRX	CHEK1	ERCC3	GALNT12	JAK1	MRE11	PARP1	QKI	SLCO1B1	TRAF7
AURKA	CHEK2	ERCC4	GATA1	JAK2	MS4A1	PARP2	RAB35	SLX1A	TRRAP
AURKB	CIC	ERCC5	GATA2	JAK3	MSH2	PARP3	RAC1	SLX4	TSC1
AXIN1	CLK2	ERCC6	GATA3	JMJD1C	MSH3	PARP4	RAC2	SMAD2	TSC2
AXIN2	COL11A1	ERF	GATA4	JUN	MSH4	PAX5	RAD21	SMAD3	TSHR
AXL	COL22A1	ERG	GATA6	KDM5C	MSH5	PAX8	RAD50	SMAD4	TUBB3
B2M	COP1	ERRFI1	GEN1	KDM6A	MSH6	PBRM1	RAD51	SMARCA1	TYMS
BABAM2	CREB1	ESR1	GGH	KDR	MSI1	PBX1	RAD51B	SMARCA4	U2AF1
BACH1	CREBBP	ETV1	GID4	KEAP1	MSI2	PCDH9	RAD51C	SMARCB1	UGT1A1
BAP1	CRKL	ETV4	GLI1	KIAA1549	MST1	PDCD1	RAD51D	SMARCD1	UMPS
BARD1	CSDE1	ETV5	GNA11	KIF1B	MST1R	PDCD1LG2	RAD52	SMO	UNC5D
BCL2	CSF1R	ETV6	GNAQ	KIF5B	MTAP	PDGFRA	RAD54B	SMYD3	UPF1
BCL2A1	CSMD3	EWSR1	GNAS	KIT	MTDH	PDGFRB	RAD54L	SNCAIP	USP6
BCL2L1	CTCF	EXO1	GPS2	KLF6	MTHFR	PDK1	RAF1	SOCS1	VEGFA
BCL6	CTLA4	EXOC2	GRB7	KLHL6	MTOR	PGR	RARA	SOD2	VHL
BCOR	CTNNA1	EXT1	GREM1	KLLN	MTRR	PHF6	RASA1	SOS1	VTCN1
BCR	CTNNB1	EXT2	GRIN2A	KMT2A	MUC6	PHOX2B	RB1	SOX2	WEE1
BIRC2	CTNND2	EZH1	GRM3	KMT2B	MUC16	PIK3CA	RBBP8	SOX4	WRN
BIRC3	CUL3	EZH2	GSK3B	KMT2C	MUS81	PIK3CB	RBM10	SOX9	WT1
BLM	CUL4A	EZR	GSTP1	KMT2D	MUTYH	PIK3CG	RECQL	SOX10	WWTR1
BMPR1A	CUL4B	FAM135B	H1-2	KMT5A	MYB	PIK3R1	RECQL4	SOX17	XIAP
BRAF	CXCR4	FAN1	H2AX	KNSTRN	MYC	PIK3R2	REEP5	SPEN	XPA
BRCA1	CYLD	FANCA	H2BC5	KRAS	MYCL	PIK3R3	REL	SPINK1	XPC
BRCA2	CYP2C8	FANCB	H3-3A	LAMA2	MYCN	PIM1	RET	SPOP	XPO1
BRCC3	CYP2D6	FANCC	H3-3B	LATS1	MYD88	PLAG1	RFC4	SPOPL	XRCC1
BRD4	CYP11B1	FANCD2	H3-4	LATS2	MYOD1	PLCG2	RHEB	SPRED1	XRCC2
BRF1	CYP17A1	FANCE	H3C1	LHCGR	MYSM1	PLK1	RHOA	SRC	XRCC3
BRIP1	CYP19A1	FANCF	H3C2	LIFR	NABP2	PLK2	RICTOR	SRSF2	YAP1
BTK	DAXX	FANCG	H3C3	LIG4	NBN	PLXNA1	RIT1	STAG1	YES1
C8orf34	DCUN1D1	FANCI	H3C4	LRP1B	NCOA2	PMAIP1	RNF43	STAG2	YWHAZ
CARD11	DDB2	FANCL	H3C6	LRRK1	NCOA3	PMS1	ROS1	STAT3	ZBTB16
CARM1	DDR1	FANCM	H3C7	LRRK2	NCOA4	PMS2	RPS6KA3	STAT5A	ZFHX3
CASP8	DDR2	FAT1	H3C8	LTK	NCOR1	PNPLA3	RPS6KA4	STAT5B	ZFHX4
CASR	DICER1	FAT2	H3C10	LYN	NCOR2	PNRC1	RPS6KB2	STK11	ZMYM3
CBL	DIS3	FAT3	H3C11	LZTR1	NEGR1	POLD1	RRAGC	STK19	ZNF2
CBLB	DMC1	FAT4	H3C13	MALT1	NEIL2	POLE	RRAS	STK40	ZNF217
CBR3	DNMT3A	FBXW7	H3C14	MAP2K1	NF1	POLG	RRAS2	SUFU	ZNF703
CBX4	DNTT	FCGR2B	HDAC1	MAP2K2	NF2	POLH	RSPO2	SUZ12	ZNF770
CCDC6	DOCK2	FCGR3A	HGF	MAP2K4	NFE2L2	POLM	RTEL1	SYK	ZNRF3
CCNA2	DOT1L	FGD4	HLA-A	MAP3K1	NFKB1	POLN	RUFY4	TAF1L	ZRSR2
CCND1	DPYD	FGF2	HLA-B	MAP3K4	NFKBIA	POLQ	RUNX1	TAF15

## Sheet: Supplementary Table S7
Supplementary Table S7: Individual somatic mutations detected in the 97 paired FISH-NGS cases.
case_num	path_num	gene	mut_type
1	M2023-01825	CSMD3	missense
1	M2023-01825	SETD2	nonsense
1	M2023-01825	VHL	frameshift
2	M2023-02098	VHL	missense
3	M2023-02228	PBRM1	nonsense
3	M2023-02228	VHL	frameshift
4	M2023-02229	TP53	multi-hit
4	M2023-02229	VHL	missense
5	M2023-02484	PBRM1	nonsense
6	M2023-02487	MTOR	missense
6	M2023-02487	VHL	nonsense
7	M2023-02488	LRP1B	frameshift
7	M2023-02488	VHL	frameshift
8	M2023-02818	CSMD3	missense
8	M2023-02818	FAT3	missense
8	M2023-02818	KDM5C	frameshift
8	M2023-02818	MUC16	nonsense
8	M2023-02818	PBRM1	missense
8	M2023-02818	VHL	splice site
9	M2023-02820	BAP1	nonsense
9	M2023-02820	LRP1B	nonsense
9	M2023-02820	VHL	splice site
10	M2023-03058	PBRM1	nonsense
10	M2023-03058	VHL	missense
10	M2023-03058	ZFHX4	nonsense
11	M2023-03543	PBRM1	missense
11	M2023-03543	VHL	splice site
12	M2023-03777	BAP1	frameshift
12	M2023-03777	CUL3	missense
12	M2023-03777	LRP1B	missense
12	M2023-03777	SETD2	frameshift
12	M2023-03777	VHL	missense
13	M2023-03808	TP53	missense
14	M2023-03811	LRP1B	missense
14	M2023-03811	VHL	frameshift
15	M2023-04393	VHL	frameshift
16	M2023-04506	FAT3	missense
16	M2023-04506	PBRM1	frameshift
16	M2023-04506	VHL	deletion
17	M2023-04568	VHL	frameshift
18	M2023-04599	PBRM1	frameshift
18	M2023-04599	VHL	frameshift
19	M2023-04852	VHL	missense
20	M2023-05167	KMT2C	missense
20	M2023-05167	VHL	missense
21	M2023-05284	RYR2	missense
21	M2023-05284	TERT	promoter mut
21	M2023-05284	VHL	missense
22	M2023-05332	VHL	missense
23	M2023-05334	PBRM1	missense
23	M2023-05334	VHL	frameshift
24	M2023-05653	KMT2C	frameshift
24	M2023-05653	PBRM1	frameshift
24	M2023-05653	VHL	frameshift
25	M2023-05654	FAT3	missense
25	M2023-05654	VHL	frameshift
26	M2023-05807	VHL	missense
28	M2023-06194	VHL	frameshift
29	M2023-06386	PBRM1	missense
29	M2023-06386	VHL	missense
30	M2023-06495	VHL	frameshift
31	M2023-06496	MST1	missense
31	M2023-06496	VHL	frameshift
32	M2023-06812	CSMD3	splice site
32	M2023-06812	PBRM1	frameshift
32	M2023-06812	VHL	missense
33	M2023-06820	MST1	multi-hit
33	M2023-06820	PBRM1	nonsense
33	M2023-06820	SETD2	frameshift
33	M2023-06820	VHL	frameshift
34	M2023-06880	KDM5C	frameshift
34	M2023-06880	PBRM1	frameshift
34	M2023-06880	VHL	frameshift
35	M2023-06940	PBRM1	multi-hit
36	M2023-06941	PBRM1	nonsense
36	M2023-06941	VHL	frameshift
37	M2023-07086	FRAS1	missense
37	M2023-07086	KDM5C	nonsense
37	M2023-07086	SETD2	frameshift
37	M2023-07086	VHL	frameshift
38	M2023-07464	PBRM1	frameshift
38	M2023-07464	VHL	multi-hit
39	M2023-07672	VHL	frameshift
40	M2023-08013	PBRM1	frameshift
40	M2023-08013	SETD2	frameshift
40	M2023-08013	VHL	frameshift
41	M2023-08016	BAP1	frameshift
42	M2023-08033	CSMD3	multi-hit
42	M2023-08033	KDM5C	missense
42	M2023-08033	PBRM1	frameshift
42	M2023-08033	SETD2	missense
43	M2023-08178	APOB	missense
43	M2023-08178	MST1	missense
44	M2023-08474	KMT2D	missense
44	M2023-08474	PBRM1	nonsense
44	M2023-08474	STAG2	frameshift
44	M2023-08474	VHL	frameshift
45	M2023-08525	MST1	missense
45	M2023-08525	VHL	splice site
46	M2023-08560	KDM5C	multi-hit
46	M2023-08560	MST1	missense
46	M2023-08560	NF1	missense
46	M2023-08560	VHL	frameshift
47	M2023-08752	VHL	missense
48	M2023-08794	ARID1B	missense
48	M2023-08794	KDM5C	frameshift
48	M2023-08794	TRRAP	missense
48	M2023-08794	VHL	frameshift
49	M2023-08931	BAP1	frameshift
49	M2023-08931	MUC16	missense
49	M2023-08931	VHL	splice site
49	M2023-08931	ZFHX4	missense
50	M2023-08935	FRAS1	missense
50	M2023-08935	PBRM1	frameshift
50	M2023-08935	VHL	missense
52	M2023-09764	ARID1B	frameshift
52	M2023-09764	CSMD3	missense
52	M2023-09764	LRP1B	missense
52	M2023-09764	NF1	missense
52	M2023-09764	PBRM1	splice site
52	M2023-09764	RYR2	missense
52	M2023-09764	SETD2	frameshift
52	M2023-09764	VHL	frameshift
53	M2023-10520	BAP1	multi-hit
53	M2023-10520	VHL	frameshift
54	M2023-10582	MTOR	missense
54	M2023-10582	TERT	promoter mut
54	M2023-10582	VHL	frameshift
55	M2023-10663	TP53	missense
55	M2023-10663	VHL	frameshift
56	M2023-10685	VHL	missense
57	M2023-10770	RYR2	missense
57	M2023-10770	SETD2	missense
57	M2023-10770	VHL	splice site
59	M2023-11536	PBRM1	nonsense
59	M2023-11536	VHL	splice site
60	M2023-12111	BAP1	missense
60	M2023-12111	SETD2	missense
60	M2023-12111	VHL	frameshift
61	M2023-12267	PBRM1	missense
61	M2023-12267	VHL	frameshift
62	M2023-12269	PBRM1	frameshift
62	M2023-12269	VHL	frameshift
63	M2023-12348	PBRM1	nonsense
63	M2023-12348	VHL	missense
64	M2023-12771	TERT	promoter mut
64	M2023-12771	VHL	frameshift
65	M2023-13006	KDM5C	nonsense
65	M2023-13006	VHL	missense
66	M2023-13493	PBRM1	frameshift
66	M2023-13493	VHL	frameshift
67	M2023-13496	TRRAP	missense
67	M2023-13496	VHL	frameshift
68	M2023-14615	BAP1	nonsense
68	M2023-14615	KMT2C	frameshift
68	M2023-14615	STAG2	nonsense
68	M2023-14615	VHL	frameshift
69	M2023-15131	SETD2	missense
69	M2023-15131	VHL	frameshift
70	M2023-15804	VHL	frameshift
70	M2023-15804	ZFHX4	multi-hit
72	M2024-00243	MUC16	missense
72	M2024-00243	PBRM1	splice site
72	M2024-00243	VHL	nonsense
73	M2024-01846	PBRM1	missense
73	M2024-01846	VHL	frameshift
74	M2024-02594	KDM5C	nonsense
74	M2024-02594	MTOR	missense
74	M2024-02594	TERT	promoter mut
74	M2024-02594	VHL	frameshift
76	M2024-07329	APOB	missense
76	M2024-07329	BAP1	missense
76	M2024-07329	BRCA2	missense
76	M2024-07329	LRP1B	missense
77	M2024-11977	MUC16	missense
77	M2024-11977	VHL	missense
78	M2024-13504	BRCA2	nonsense
78	M2024-13504	MTOR	missense
78	M2024-13504	MUC16	missense
78	M2024-13504	ZFHX4	missense
79	M2024-15215	KDM5C	multi-hit
79	M2024-15215	PBRM1	frameshift
79	M2024-15215	VHL	deletion
80	M2024-15907	CSMD3	splice site
80	M2024-15907	FAT3	missense
80	M2024-15907	KDM5C	frameshift
80	M2024-15907	TP53	missense
80	M2024-15907	VHL	missense
81	M2024-19018	PBRM1	nonsense
81	M2024-19018	RYR2	missense
81	M2024-19018	VHL	missense
82	M2024-19435	VHL	splice site
82	M2024-19435	ZFHX4	frameshift
83	M2024-20175	VHL	frameshift
84	M2025-01272	BAP1	splice site
84	M2025-01272	STAG2	nonsense
84	M2025-01272	VHL	missense
85	M2025-02668	CSMD3	missense
85	M2025-02668	CUL3	multi-hit
85	M2025-02668	PBRM1	frameshift
85	M2025-02668	SETD2	splice site
85	M2025-02668	STAG2	missense
85	M2025-02668	VHL	frameshift
86	M2025-07347	APOB	missense
86	M2025-07347	ARID1B	missense
86	M2025-07347	BAP1	missense
86	M2025-07347	BRCA2	frameshift
86	M2025-07347	MUC16	missense
86	M2025-07347	TRRAP	missense
87	M2025-08532	KDM5C	frameshift
87	M2025-08532	VHL	frameshift
88	M2025-10761	KMT2D	missense
88	M2025-10761	PBRM1	frameshift
88	M2025-10761	SETD2	frameshift
88	M2025-10761	VHL	nonsense
89	M2025-10872	VHL	frameshift
89	M2025-10872	ZFHX4	missense
90	M2025-11871	KMT2D	missense
91	M2025-12611	BAP1	missense
91	M2025-12611	RYR2	missense
91	M2025-12611	VHL	nonsense
92	M2025-16128	BAP1	nonsense
92	M2025-16128	PBRM1	frameshift
92	M2025-16128	VHL	missense
93	M2025-16989	MST1	missense
93	M2025-16989	VHL	missense
94	M2025-20425	TRRAP	missense
94	M2025-20425	VHL	frameshift
95	M2025-22638	VHL	missense
96	M2025-23439	ARID1B	frameshift
96	M2025-23439	TERT	promoter mut
96	M2025-23439	VHL	missense
97	M2026-00468	VHL	missense
